# Supplementary material for: Spectroscopic visualization and phase manipulation of chiral charge density waves in 1T-TaS2
Source: Nat Commun. 2023 Apr 19;14:2223. doi: 10.1038/s41467-023-37927-6 (PMC10115830; doi:10.1038/s41467-023-37927-6)
Supplement: Supplementary file 3 — Source data [file 41467_2023_37927_MOESM3_ESM.xlsx]

## Sheet: Fig. 1c 
Fig. 1c
Raman Shift	Raman intensity for σ+ （red line）	Raman intensity for σ- (blue line)
19.7305	94.55	119.15
20.0035	93.85	121.95
20.2766	94.45	118.65
20.5496	92.85	118.65
20.8227	92.45	117.55
21.0957	94.35	117.55
21.3687	93.35	117.85
21.6417	91.45	117.05
21.9148	92.45	117.45
22.1878	92.55	116.25
22.4608	92.75	117.15
22.7337	93.45	118.35
23.0067	93.25	117.95
23.2797	93.35	117.75
23.5526	93.75	117.75
23.8256	90.45	116.95
24.0985	91.75	117.95
24.3693	93.25	116.15
24.6423	91.05	114.85
24.9152	90.85	115.55
25.1881	94.05	115.05
25.461	93.05	117.15
25.7339	90.45	116.35
26.0068	90.15	118.05
26.2797	93.35	115.95
26.5526	92.55	114.35
26.8254	91.45	115.75
27.0983	93.05	113.25
27.3711	91.25	116.15
27.644	93.05	114.85
27.9168	92.15	115.85
28.1896	92.75	115.25
28.4625	89.55	114.05
28.7353	90.95	113.75
29.0081	91.35	112.75
29.2809	90.65	114.55
29.5537	90.45	112.65
29.8264	90.45	113.45
30.0992	90.45	113.25
30.3698	88.35	114.05
30.6426	89.85	113.45
30.9153	90.35	113.65
31.1881	89.15	113.55
31.4608	89.65	111.85
31.7335	87.65	114.15
32.0062	87.85	114.25
32.2789	88.55	112.05
32.5516	88.65	112.95
32.8243	88.45	112.45
33.097	88.55	113.85
33.3697	86.25	114.85
33.6424	86.35	111.15
33.915	87.65	113.95
34.1855	85.45	112.95
34.4582	85.85	113.25
34.7308	85.35	113.55
35.0034	86.15	113.65
35.276	85.05	114.45
35.5487	86.25	114.15
35.8213	85.75	113.95
36.0939	84.05	114.65
36.3665	85.55	113.65
36.639	85.55	115.05
36.9116	84.85	114.65
37.182	87.65	113.45
37.4546	85.25	113.95
37.7271	85.95	113.35
37.9997	85.05	112.35
38.2722	84.95	111.65
38.5447	84.55	113.25
38.8173	84.45	113.45
39.0898	84.55	113.95
39.3623	84.85	111.55
39.6348	85.85	111.65
39.9051	84.05	111.85
40.1776	81.95	111.65
40.45	83.95	111.85
40.7225	84.55	110.55
40.995	84.05	109.65
41.2674	83.55	110.65
41.5399	83.35	109.05
41.8123	83.05	111.45
42.0826	83.35	109.35
42.355	83.55	109.95
42.6274	85.05	111.75
42.8998	82.45	110.45
43.1722	82.95	110.55
43.4446	84.55	110.95
43.7169	83.45	109.55
43.9893	83.15	110.85
44.2595	83.05	108.55
44.5319	82.65	110.15
44.8042	81.85	109.65
45.0765	82.35	106.65
45.3489	81.15	109.75
45.6212	82.45	108.65
45.8935	81.75	108.75
46.1637	80.95	109.25
46.436	79.45	107.55
46.7083	79.35	109.05
46.9805	80.95	110.85
47.2528	82.75	109.65
47.5251	81.65	108.15
47.7973	81.25	111.55
48.0674	79.95	109.85
48.3397	80.95	112.35
48.6119	81.65	111.25
48.8841	81.65	112.95
49.1564	80.25	112.75
49.4286	80.25	112.65
49.6986	79.35	110.65
49.9708	79.15	110.95
50.243	79.45	111.95
50.5152	79.45	111.45
50.7874	78.15	110.05
51.0595	79.95	113.35
51.3295	78.85	112.75
51.6017	79.85	114.85
51.8738	79.85	116.55
52.1459	79.75	115.65
52.4181	79.15	115.55
52.688	79.95	112.85
52.9601	79.95	114.45
53.2322	78.85	115.25
53.5043	80.85	116.05
53.7764	79.75	117.45
54.0485	80.15	116.15
54.3184	80.25	116.15
54.5905	79.65	116.55
54.8625	79.45	118.05
55.1346	80.55	117.95
55.4066	79.65	118.35
55.6765	81.95	119.45
55.9485	81.75	119.15
56.2205	80.35	120.05
56.4925	80.35	121.15
56.7645	81.95	120.85
57.0344	82.25	121.95
57.3064	81.85	124.65
57.5783	82.25	123.95
57.8503	82.45	124.15
58.1223	83.65	127.25
58.3921	83.75	126.05
58.664	82.45	126.85
58.9359	83.65	130.15
59.2079	84.75	127.55
59.4776	85.75	128.55
59.7495	87.45	129.35
60.0215	88.15	131.55
60.2933	88.05	133.45
60.5652	89.25	130.85
60.835	86.55	130.35
61.1068	86.55	131.65
61.3787	89.15	130.95
61.6506	89.85	134.15
61.9203	90.75	131.95
62.1921	91.45	131.25
62.4639	91.95	132.15
62.7358	94.35	132.15
63.0076	95.15	133.15
63.2772	97.35	132.45
63.549	98.95	133.45
63.8208	99.55	130.85
64.0926	99.65	130.95
64.3622	99.95	131.35
64.634	100.65	132.65
64.9058	103.65	132.55
65.1775	102.85	132.45
65.4471	104.45	132.85
65.7189	106.85	135.95
65.9906	105.55	135.95
66.2623	106.55	135.85
66.5319	106.65	138.15
66.8036	108.45	139.85
67.0753	105.95	141.15
67.347	107.65	142.45
67.6165	108.75	144.25
67.8882	107.05	144.85
68.1599	107.55	144.55
68.4294	108.05	142.45
68.701	105.85	144.25
68.9727	104.05	143.25
69.2443	104.45	141.15
69.5138	104.85	139.55
69.7854	103.85	139.55
70.057	105.05	137.15
70.3286	104.25	135.55
70.5981	100.35	132.95
70.8697	100.55	135.05
71.1412	101.65	134.45
71.4107	101.35	130.25
71.6822	100.65	131.35
71.9538	99.35	130.45
72.2254	99.85	130.05
72.4947	99.15	127.45
72.7663	98.65	123.65
73.0378	98.95	125.25
73.3072	99.35	124.75
73.5787	97.95	120.65
73.8502	98.15	119.45
74.1217	97.75	120.95
74.391	94.95	118.45
74.6625	98.75	119.05
74.934	97.45	117.55
75.2033	98.65	116.25
75.4748	95.75	115.65
75.7462	94.45	114.85
76.0155	92.35	112.75
76.2869	91.25	112.15
76.5584	90.65	109.45
76.8276	89.95	107.45
77.099	88.05	107.15
77.3704	86.95	107.05
77.6418	88.45	107.05
77.9111	85.05	106.95
78.1824	85.25	105.85
78.4538	87.15	103.65
78.723	86.35	103.95
78.9944	85.25	103.55
79.2657	84.35	103.05
79.5349	83.15	101.25
79.8063	82.75	103.65
80.0776	82.35	99.55
80.3468	84.05	99.85
80.6181	82.95	99.25
80.8893	82.95	99.75
81.1585	81.05	98.45
81.4298	80.95	94.65
81.7011	78.75	98.55
81.9702	80.65	98.25
82.2414	81.05	97.95
82.5127	80.95	97.85
82.7818	81.05	97.45
83.053	80.55	98.35
83.3243	81.75	97.45
83.5933	79.25	97.65
83.8645	79.55	96.15
84.1336	79.05	96.45
84.4048	78.45	94.85
84.676	78.45	95.85
84.945	77.25	96.45
85.2162	76.85	92.85
85.4874	77.85	95.15
85.7564	75.95	93.65
86.0275	75.85	93.75
86.2987	75.05	95.75
86.5677	73.85	93.75
86.8388	73.45	95.15
87.1099	73.95	93.85
87.3789	72.25	93.05
87.65	74.25	94.55
87.9189	73.65	94.65
88.19	72.65	92.65
88.4611	73.05	93.35
88.73	72.15	93.05
89.0011	71.35	91.25
89.2722	71.85	93.05
89.5411	71.05	92.75
89.8121	71.25	90.95
90.081	70.85	91.35
90.352	71.35	90.05
90.623	72.15	91.15
90.8919	71.25	89.55
91.1629	70.75	90.65
91.4318	69.35	89.75
91.7027	70.55	87.55
91.9737	70.75	88.95
92.2426	69.45	88.45
92.5135	67.95	85.45
92.7823	70.45	84.75
93.0533	68.65	86.25
93.3242	68.35	84.95
93.593	70.25	85.75
93.8639	68.85	83.85
94.1327	69.25	82.95
94.4036	69.85	83.85
94.6745	68.75	82.85
94.9433	69.05	82.65
95.2142	69.35	81.25
95.4829	68.95	82.25
95.7537	67.55	81.55
96.0246	67.95	80.15
96.2933	69.35	81.75
96.5642	66.95	80.05
96.8329	67.75	78.95
97.1037	67.25	78.95
97.3724	67.85	79.35
97.6432	66.55	79.95
97.914	67.05	78.55
98.1827	68.95	79.55
98.4535	68.75	78.55
98.7221	67.65	77.35
98.9929	66.35	80.45
99.2615	67.85	78.45
99.5323	68.15	78.95
99.803	67.35	78.25
100.072	68.25	79.35	we show a break from 100~200 cm-1 in Fig 1c
199.796	60.1515	79.09
201.592	58.7951	79.016
203.388	59.4544	77.024
205.184	58.3558	78.0443
206.98	58.9286	76.5037
208.776	56.8113	76.1255
210.571	56.8871	75.1952
212.367	55.9465	74.2169
214.163	55.4725	74.5985
215.959	54.5385	73.9528
217.755	54.61	74.1235
219.551	55.2905	73.442
221.347	55.0868	75.1863
223.143	55.67	76.5181
224.939	56.7063	77.9975
226.735	58.1721	79.3279
228.531	59.5915	82.0831
230.327	62.9435	83.2859
232.122	62.063	85.5475
233.918	62.1037	88.3212
235.714	63.1144	92.3319
237.51	63.7204	99.0184
239.306	64.5739	109.902
241.102	67.5564	118.077
242.898	68.1048	119.323
244.694	67.5656	115.077
246.49	64.762	106.375
248.286	61.5161	97.816
250.082	60.1602	91.26
251.878	59.8412	87.7914
253.673	60.3178	83.8908
255.469	61.9334	82.1404
257.265	64.5312	81.1432
259.061	66.8138	79.7014
260.857	68.7929	79.2845
262.653	68.0297	78.471
264.449	65.6592	77.7721
266.245	64.6696	77.5705
268.041	62.892	77.4447
269.837	63.1136	77.1283
271.633	64.1559	77.3971
273.429	67.4133	77.5219
275.224	70.6453	78.1274
277.02	72.2791	78.6843
278.816	74.2831	79.7864
280.612	75.542	80.4542
282.408	73.8264	80.8895
284.204	70.9097	80.9275
286	68.7674	81.5384
287.796	65.9737	82.5391
289.592	63.9719	84.0413
291.388	63.7409	85.2448
293.184	64.1964	86.6145
294.98	66.1206	88.2344
296.776	67.8379	91.8479
298.571	70.0146	92.6499
300.367	72.9812	94.0034
302.163	76.2731	96.828
303.959	77.8089	96.5808
305.755	77.0663	96.2915
307.551	75.1588	93.6572
309.347	70.413	89.2638
311.143	66.0218	85.9989
312.939	62.1137	83.6042
314.735	58.5668	80.8031
316.531	56.6205	78.7784
318.327	54.6678	76.9169
320.122	52.9463	76.2628
321.918	52.4563	76.2007
323.714	52.3522	74.8008
325.51	51.0836	73.3352
327.306	50.4409	72.4084
329.102	49.966	70.8277
330.898	48.0436	69.1859
332.694	47.1777	68.311
334.49	46.3092	68.3609
336.286	45.4164	67.0482
338.082	44.1444	66.0881
339.878	43.1927	64.6337
341.673	42.9312	64.7695
343.469	42.8672	64.9806
345.265	43.0742	64.4015
347.061	42.0292	64.0506
348.857	42.234	64.1101
350.653	42.6501	63.8414
352.449	42.3227	64.3209
354.245	42.4317	63.8965
356.041	42.5805	64.3023
357.837	43.6564	64.5468
359.633	44.0222	65.1581
361.429	44.2213	65.7641
363.224	44.9562	67.1102
365.02	45.8938	67.3434
366.816	45.748	67.4374
368.612	46.3004	68.1756
370.408	46.8996	68.9821
372.204	48.2733	70.5825
374	48.9001	70.661
375.796	49.4975	71.4879
377.592	50.4938	72.7469
379.388	51.5969	73.7576
381.184	51.0072	74.1798
382.98	50.1377	73.3874
384.776	49.7017	71.8721
386.571	47.6849	69.9544
388.367	45.636	67.7184
390.163	43.6271	66.0974
391.959	41.7793	63.4617
393.755	39.4785	61.602
395.551	36.9586	60.1609
397.347	34.8031	58.2606
399.143	33.7042	57.3958
400.939	32.6733	56.662
402.735	30.6814	55.8275
404.531	30.7187	55.1731
406.327	29.6536	54.3238
408.122	30.0074	53.8509
409.918	28.9915	53.9561
411.714	28.9454	53.5265
413.51	27.9121	53.0225
415.306	27.9535	51.5707
417.102	27.2801	51.8252
418.898	27.3372	52.0145
420.694	26.722	50.8624

## Sheet: Fig. 1d
Fig. 1d
	Raman Shift (cm-1)	(Iσ+-Iσ-)/10
	19.7305	0.27228
	20.0035	-0.46018
	20.2766	0.28737
	20.5496	-0.06508
	20.8227	0.04247
	21.0957	0.39002
	21.3687	0.09757
	21.6417	-0.1652
	21.9148	-0.09183
	22.1878	0.12791
	22.4608	-0.0201
	22.7337	-0.12812
	23.0067	-0.09613
	23.2797	-0.04414
	23.5526	0.03311
	23.8256	-0.46767
	24.0985	-0.40845
	24.3693	0.25078
	24.6423	0.07
	24.9152	-0.11077
	25.1881	0.62845
	25.461	-0.0078
	25.7339	-0.39017
	26.0068	-0.81254
	26.2797	0.22509
	26.5526	0.35158
	26.8254	-0.19244
	27.0983	0.58354
	27.3711	-0.3825
	27.644	0.21889
	27.9168	-0.17503
	28.1896	0.05105
	28.4625	-0.36287
	28.7353	-0.03075
	29.0081	0.29089
	29.2809	-0.16747
	29.5537	0.21417
	29.8264	0.0958
	30.0992	0.17744
	30.3698	-0.36125
	30.6426	0.10038
	30.9153	0.20201
	31.1881	0.02364
	31.4608	0.50527
	31.7335	-0.3131
	32.0062	-0.25148
	32.2789	0.36194
	32.5516	0.22675
	32.8243	0.31156
	33.097	0.07983
	33.3697	-0.55148
	33.6424	0.23721
	33.915	-0.0341
	34.1855	-0.24564
	34.4582	-0.19696
	34.7308	-0.32827
	35.0034	-0.10527
	35.276	-0.37524
	35.5487	0.03479
	35.8213	0.06929
	36.0939	-0.3677
	36.3665	0.11806
	36.639	-0.17617
	36.9116	-0.2504
	37.182	0.53548
	37.4546	-0.05875
	37.7271	0.18702
	37.9997	0.19279
	38.2722	0.29856
	38.5447	-0.11567
	38.8173	-0.1899
	39.0898	-0.28413
	39.3623	0.24164
	39.6348	0.40742
	39.9051	-0.0067
	40.1776	-0.40093
	40.45	-0.05515
	40.7225	0.31062
	40.995	0.37773
	41.2674	0.0698
	41.5399	0.34189
	41.8123	-0.20598
	42.0826	0.26621
	42.355	0.17834
	42.6274	0.11047
	42.8998	-0.1574
	43.1722	-0.08527
	43.4446	0.14686
	43.7169	0.19899
	43.9893	-0.12887
	44.2595	0.30332
	44.5319	-0.10455
	44.8042	-0.17242
	45.0765	0.51971
	45.3489	-0.34816
	45.6212	0.12398
	45.8935	-0.04389
	46.1637	-0.30075
	46.436	-0.25705
	46.7083	-0.57295
	46.9805	-0.60644
	47.2528	7.58e-05
	47.5251	0.08659
	47.7973	-0.6669
	48.0674	-0.58298
	48.3397	-0.87925
	48.6119	-0.51551
	48.8841	-0.85177
	49.1564	-1.08804
	49.4286	-1.0643
	49.6986	-0.84059
	49.9708	-0.93686
	50.243	-1.07312
	50.5152	-0.96938
	50.7874	-0.94565
	51.0595	-1.24739
	51.3295	-1.35172
	51.6017	-1.57609
	51.8738	-1.92045
	52.1459	-1.76482
	52.4181	-1.86918
	52.688	-1.17351
	52.9601	-1.49788
	53.2322	-1.88224
	53.5043	-1.64661
	53.7764	-2.15097
	54.0485	-1.81533
	54.3184	-1.79966
	54.5905	-2.00403
	54.8625	-2.34839
	55.1346	-2.11275
	55.4066	-2.37712
	55.6765	-2.14145
	55.9485	-2.12581
	56.2205	-2.59017
	56.4925	-2.81453
	56.7645	-2.4389
	57.0344	-2.60322
	57.3064	-3.22759
	57.5783	-3.01195
	57.8503	-3.01631
	58.1223	-3.40067
	58.3921	-3.145
	58.664	-3.56936
	58.9359	-3.99373
	59.2079	-3.25809
	59.4776	-3.26241
	59.7495	-3.08677
	60.0215	-3.39114
	60.2933	-3.7955
	60.5652	-3.03986
	60.835	-3.48418
	61.1068	-3.74854
	61.3787	-3.09291
	61.6506	-3.59726
	61.9203	-2.98159
	62.1921	-2.70595
	62.4639	-2.79031
	62.7358	-2.31467
	63.0076	-2.35903
	63.2772	-1.78336
	63.549	-1.66772
	63.8208	-1.03208
	64.0926	-1.03643
	64.3622	-1.06076
	64.634	-1.18512
	64.9058	-0.56948
	65.1775	-0.71384
	65.4471	-0.47816
	65.7189	-0.62252
	65.9906	-0.88688
	66.2623	-0.67123
	66.5319	-1.11556
	66.8036	-1.09992
	67.0753	-1.86427
	67.347	-1.78863
	67.6165	-1.93296
	67.8882	-2.39731
	68.1599	-2.24167
	68.4294	-1.72599
	68.701	-2.53035
	68.9727	-2.69471
	69.2443	-2.19906
	69.5138	-1.80339
	69.7854	-2.00774
	70.057	-1.2921
	70.3286	-1.13646
	70.5981	-1.40078
	70.8697	-1.78513
	71.1412	-1.44949
	71.4107	-0.67381
	71.6822	-1.03817
	71.9538	-1.12252
	72.2254	-0.94688
	72.4947	-0.5712
	72.7663	0.08445
	73.0378	-0.17991
	73.3072	-0.00423
	73.5787	0.53142
	73.8502	0.80706
	74.1217	0.42271
	74.391	0.35839
	74.6625	0.99403
	74.934	1.02968
	75.2033	1.52536
	75.4748	1.061
	75.7462	0.95665
	76.0155	0.95233
	76.2869	0.84798
	76.5584	1.26362
	76.8276	1.5193
	77.099	1.19495
	77.3704	0.9906
	77.6418	1.28625
	77.9111	0.62193
	78.1824	0.87757
	78.4538	1.69322
	78.723	1.4689
	78.9944	1.32455
	79.2657	1.2402
	79.5349	1.35588
	79.8063	0.79153
	80.0776	1.52718
	80.3468	1.80286
	80.6181	1.69851
	80.8893	1.59416
	81.1585	1.4591
	81.4298	1.85717
	81.7011	0.73497
	81.9702	1.29558
	82.2414	1.37659
	82.5127	1.31759
	82.7818	1.35906
	83.053	1.02571
	83.3243	1.40868
	83.5933	0.83195
	83.8645	1.15493
	84.1336	0.9582
	84.4048	1.12118
	84.676	0.88416
	84.945	0.48344
	85.2162	1.07236
	85.4874	0.78544
	85.7564	0.68114
	86.0275	0.62097
	86.2987	0.04079
	86.5677	0.18078
	86.8388	-0.1994
	87.1099	0.14043
	87.3789	-0.04366
	87.65	0.05879
	87.9189	-0.07878
	88.19	0.12367
	88.4611	0.06612
	88.73	-0.05146
	89.0011	0.15099
	89.2722	-0.10656
	89.5411	-0.21631
	89.8121	0.13075
	90.081	-0.09329
	90.352	0.19818
	90.623	0.06965
	90.8919	0.13235
	91.1629	-0.26573
	91.4318	-0.4432
	91.7027	0.15872
	91.9737	-0.15936
	92.2426	-0.39683
	92.5135	-0.1749
	92.7823	0.38764
	93.0533	-0.35043
	93.3242	-0.22653
	93.593	-0.05799
	93.8639	-0.00985
	94.1327	0.19869
	94.4036	0.08683
	94.6745	0.01497
	94.9433	0.06352
	95.2142	0.35166
	95.4829	0.02021
	95.7537	-0.17164
	96.0246	0.1365
	96.2933	0.04506
	96.5642	-0.14679
	96.8329	0.18177
	97.1037	0.02992
	97.3724	0.01848
	97.6432	-0.391
	97.914	-0.01854
	98.1827	0.14706
	98.4535	0.29255
	98.7221	0.30615
	98.9929	-0.57982
	99.2615	0.11425
	99.5323	0.06829
	99.803	0.04232
	100.072	-0.00361	we show a break from 100~200 cm-1 in Fig 1d
	199.796	0.10091
	201.592	-0.01044
	203.388	0.26467
	205.184	0.04434
	206.98	0.24724
	208.776	0.06488
	210.571	0.15705
	212.367	0.16511
	214.163	0.10909
	215.959	0.1098
	217.755	0.12941
	219.551	0.29516
	221.347	0.12991
	223.143	0.08458
	224.939	0.06982
	226.735	0.10436
	228.531	-0.02476
	230.327	0.19463
	232.122	-0.11512
	233.918	-0.38397
	235.714	-0.67949
	237.51	-1.28308
	239.306	-2.28159
	241.102	-2.79638
	242.898	-2.86173
	244.694	-2.4866
	246.49	-1.89226
	248.286	-1.35649
	250.082	-0.83201
	251.878	-0.51259
	253.673	-0.0704
	255.469	0.27066
	257.265	0.63462
	259.061	1.01153
	260.857	1.25559
	262.653	1.26508
	264.449	1.10239
	266.245	1.02805
	268.041	0.86734
	269.837	0.92561
	271.633	1.00742
	273.429	1.32514
	275.224	1.59226
	277.02	1.70441
	278.816	1.79906
	280.612	1.86264
	282.408	1.65201
	284.204	1.361
	286	1.09015
	287.796	0.71518
	289.592	0.36924
	291.388	0.23026
	293.184	0.1433
	294.98	0.1782
	296.776	-0.00697
	298.571	0.13498
	300.367	0.30075
	302.163	0.35194
	303.959	0.5347
	305.755	0.49384
	307.551	0.57098
	309.347	0.5402
	311.143	0.43204
	312.939	0.28517
	314.735	0.21504
	316.531	0.22735
	318.327	0.22269
	320.122	0.12042
	321.918	0.05564
	323.714	0.12925
	325.51	0.09298
	327.306	0.06541
	329.102	0.12002
	330.898	0.11895
	332.694	0.14939
	334.49	0.0871
	336.286	0.13481
	338.082	0.09804
	339.878	0.14273
	341.673	0.09743
	343.469	0.06435
	345.265	0.13739
	347.061	0.0624
	348.857	0.07136
	350.653	0.13427
	352.449	0.048
	354.245	0.09576
	356.041	0.0645
	357.837	0.14547
	359.633	0.13112
	361.429	0.10061
	363.224	0.04968
	365.02	0.13031
	366.816	0.11651
	368.612	0.10812
	370.408	0.09758
	372.204	0.08509
	374	0.15011
	375.796	0.13734
	377.592	0.12127
	379.388	0.14069
	381.184	0.04969
	382.98	0.05411
	384.776	0.17561
	386.571	0.17925
	388.367	0.21153
	390.163	0.18631
	391.959	0.27865
	393.755	0.24811
	395.551	0.15378
	397.347	0.14182
	399.143	0.13196
	400.939	0.11582
	402.735	0.01363
	404.531	0.09636
	406.327	0.08836
	408.122	0.18259
	409.918	0.07561
	411.714	0.11911
	413.51	0.07131
	415.306	0.22577
	417.102	0.13811
	418.898	0.13004
	420.694	0.18885

## Sheet: Fig. 1e
Fig. 1e
Raman spectrum and Fitting curves for σ+σ-														Raman spectrum and Fitting curves for σ-σ+												Raman spectrum and Fitting curves for σ-σ-												Raman spectrum and Fitting curves for σ+σ+
origional spectrum at low frequency		fitting curve for Eg2 mode		fitting curve for Eg4 mode		origional spectrum at high frequency		fitting curve for Eg5 mode		fitting curve for Eg6 mode		fitting curve for Eg7 mode		origional spectrum at low frequency		fitting curve for Eg1 mode		fitting curve for Eg3 mode		origional spectrum at high frequency		fitting curve for Eg5 mode		fitting curve for Eg8 mode		origional spectrum at low frequency		fitting curve for A1g1 mode		origional spectrum at high frequency		fitting curve for the weak peak at ~232 cm-1		fitting curve for A1g2 mode		fitting curve for A1g3 mode		origional spectrum at low frequency		fitting curve for A1g1 mode		origional spectrum at high frequency		fitting curve for the weak peak at ~232 cm-1		fitting curve for A1g2 mode		fitting curve for A1g3 mode
Raman Shift (cm-1)	Intensity (a.u.)	Raman Shift （cm-1）	Intensity (a.u.)	Raman Shift （cm-1）	Intensity (a.u.)	Raman Shift （cm-1）	Intensity (a.u.)	Raman Shift (cm-1)	Intensity (a.u.)	Raman Shift (cm-1)	Intensity (a.u.)	Raman Shift (cm-1)	Intensity (a.u.)	Raman Shift (cm-1)	Intensity (a.u.)	Raman Shift （cm-1）	Intensity (a.u.)	Raman Shift （cm-1）	Intensity (a.u.)	Raman Shift （cm-1）	Intensity (a.u.)	Raman Shift (cm-1)	Intensity (a.u.)	Raman Shift (cm-1)	Intensity (a.u.)	Raman Shift (cm-1)	Intensity (a.u.)	Raman Shift (cm-1)	Intensity (a.u.)	Raman Shift （cm-1）	Intensity (a.u.)	Raman Shift （cm-1）	Intensity (a.u.)	Raman Shift （cm-1）	Intensity (a.u.)	Raman Shift (cm-1)	Intensity (a.u.)	Raman Shift (cm-1)	Intensity (a.u.)	Raman Shift （cm-1）	Intensity (a.u.)	Raman Shift (cm-1)	Intensity (a.u.)	Raman Shift (cm-1)	Intensity (a.u.)	Raman Shift (cm-1)	Intensity (a.u.)	Raman Shift (cm-1)	Intensity (a.u.)
19.7305	26.215	19.7305	11.0437	19.7305	10.6153	110	1.56326	110	3.59009	110	3.58663	110	3.95518	19.7305	274.939	19.7305	266.874	19.7305	264.905	110	257.051	110	255.536	110	255.092	19.7305	521.225	19.7305	510.638	110	513.368	110	506.63	110	506.937	110	506.703	19.7305	798.272	19.7305	769.405	110	772.515	110	771.045	110	771.348	110	771.089
20.0035	1.38422	24.1132	11.1653	24.7459	10.6425	111.796	13.3079	122.353	3.60943	124.133	3.60536	124.912	4.04625	20.0035	269.126	25.9224	267.987	24.4128	265.098	111.796	264.135	122.317	255.651	127.183	255.112	20.0035	535.132	35.5585	524.465	111.796	506.188	121.531	506.638	127.896	507.009	135.359	506.726	20.0035	800.119	30.9198	775.063	111.796	791.015	121.244	771.054	127.807	771.421	135.45	771.109
20.2766	16.5534	28.4958	11.3316	29.7613	10.6793	113.592	4.37632	134.705	3.63572	138.265	3.63089	139.824	4.16758	20.2766	255.313	32.1142	269.9	29.0952	265.363	113.592	262.611	134.635	255.807	144.367	255.139	20.2766	515.04	36.2744	525.544	113.592	504.81	133.061	506.648	145.793	507.106	160.717	506.757	20.2766	789.966	42.109	788.278	113.592	785.105	132.488	771.067	145.614	771.52	160.899	771.135
20.5496	-12.2774	32.8785	11.5673	34.7767	10.7312	115.388	7.04393	147.058	3.67277	152.398	3.66695	154.737	4.33422	20.5496	273.5	38.306	273.589	33.7775	265.739	115.388	263.461	146.952	256.026	161.55	255.177	20.5496	538.947	37.6835	527.861	115.388	504.66	144.592	506.662	163.689	507.241	186.076	506.801	20.5496	797.813	42.6921	789.402	115.388	784.125	143.733	771.086	163.42	771.657	186.349	771.172
20.8227	30.8917	37.2611	11.917	39.7921	10.8072	117.184	0.71396	159.41	3.72733	166.531	3.72024	169.649	4.57178	20.8227	247.687	44.4979	282.078	38.4599	266.296	117.184	268.264	159.27	256.349	178.733	255.232	20.8227	536.854	39.0623	530.41	117.184	502.61	156.123	506.683	181.586	507.439	211.434	506.866	20.8227	785.661	43.8392	791.814	117.184	769.459	154.977	771.113	181.227	771.857	211.798	771.228
21.0957	12.0608	41.6437	12.4672	44.8075	10.9254	118.98	2.84651	171.763	3.81243	180.664	3.80376	184.561	4.92685	21.0957	269.874	44.8578	282.879	43.1422	267.176	118.98	265.815	171.587	256.852	195.917	255.319	21.0957	536.761	40.4107	533.217	118.98	504.128	167.654	506.717	199.482	507.744	236.793	506.969	21.0957	793.508	44.9612	794.467	118.98	773.773	166.221	771.156	199.034	772.164	237.248	771.315
21.3687	9.22987	46.0264	13.4048	49.8229	11.1235	120.776	14.0977	184.115	3.95591	194.796	3.94552	199.473	5.49133	21.3687	250.06	45.5648	284.608	47.8245	268.678	120.776	269.746	183.905	257.699	213.1	255.464	21.3687	538.669	41.7289	536.312	120.776	519.222	179.184	506.774	217.378	508.25	262.151	507.142	21.3687	781.355	46.058	797.387	120.776	776.609	177.465	771.228	216.841	772.669	262.698	771.463
21.6417	6.39888	50.4091	15.1921	54.8383	11.4935	122.571	10.8577	196.468	4.22629	208.929	4.21531	214.386	6.46713	21.6417	264.247	46.2548	286.527	52.5069	271.552	122.571	266.605	196.222	259.289	230.283	255.737	21.6417	518.576	43.0168	539.726	122.571	523.746	190.715	506.887	235.275	509.179	287.51	507.473	21.6417	797.202	47.1295	800.603	122.571	774.46	188.71	771.364	234.648	773.591	288.147	771.746
21.9148	43.5679	54.7917	19.2247	59.8537	12.3091	124.367	12.0105	208.82	4.83124	223.062	4.82916	229.298	8.3687	21.9148	294.434	46.9277	288.657	57.1892	278.08	124.367	262.102	208.54	262.828	247.466	256.343	21.9148	506.483	44.2743	543.495	124.367	516.055	202.246	507.152	253.171	511.176	312.868	508.225	21.9148	771.049	48.1759	804.147	124.367	776.833	199.954	771.671	252.455	775.544	313.597	772.396
22.1878	-1.26314	55.0663	19.6304	64.8691	14.705	126.163	12.5272	221.173	6.66129	237.194	6.75047	244.21	12.8216	22.1878	272.62	47.5836	291.024	57.48	278.733	126.163	260.087	220.857	273.425	264.65	258.151	22.1878	518.391	45.5016	547.659	126.163	519.392	213.777	508.052	271.068	516.749	338.227	510.585	22.1878	788.896	49.197	808.054	126.163	783.747	211.198	772.617	270.261	780.858	339.046	774.464
22.4608	7.90579	55.6054	20.5101	65.101	14.9141	127.959	11.0036	221.725	6.81862	237.804	6.91299	245.121	13.2683	22.4608	278.807	48.2225	293.654	58.0508	280.15	127.959	255.706	221.415	274.341	265.431	258.308	22.4608	532.298	46.6985	552.26	127.959	505.663	214.233	508.126	271.945	517.249	339.318	510.784	22.4608	780.744	50.1929	812.36	127.959	772.811	211.692	772.697	271.162	781.341	340.123	774.638
22.7337	9.07465	56.1307	21.4904	65.556	15.371	129.755	8.21236	222.81	7.16274	238.998	7.26869	246.907	14.2398	22.7337	266.993	48.8443	296.579	58.6071	281.729	129.755	253.154	222.508	276.343	266.962	258.65	22.7337	530.205	47.8652	557.346	129.755	506.99	215.128	508.287	273.666	518.34	341.458	511.22	22.7337	810.591	51.1636	817.109	129.755	777.792	212.662	772.874	272.927	782.395	342.235	775.018
23.0067	20.2435	56.6424	22.5837	65.9992	15.8859	131.551	0.42857	223.866	7.5509	240.162	7.67033	248.647	15.3267	23.0067	263.179	49.4491	299.831	59.149	283.491	131.551	249.595	223.574	278.601	268.454	259.036	23.0067	516.113	49.0015	562.966	131.551	510.059	216.001	508.469	275.343	519.567	343.542	511.713	23.0067	784.438	52.1091	822.341	131.551	774.938	213.606	773.073	274.648	783.581	344.292	775.447
23.2797	23.4123	57.1405	23.8039	66.4305	16.4673	133.347	7.36174	224.894	7.98963	241.295	8.12483	250.34	16.544	23.2797	285.366	50.0368	303.446	59.6764	285.458	133.347	260.056	224.611	281.152	269.907	259.472	23.2797	524.02	50.1076	569.176	133.347	508.095	216.85	508.676	276.975	520.95	345.571	512.271	23.2797	774.285	53.0293	828.105	133.347	771.061	214.525	773.298	276.322	784.916	346.294	775.933
23.5526	28.5811	57.625	25.1662	66.8501	17.1251	135.143	8.82185	225.894	8.48653	242.397	8.64024	251.988	17.9085	23.5526	261.552	50.6075	307.46	60.1894	287.654	135.143	260.519	225.619	284.041	271.319	259.965	23.5526	529.927	51.1833	576.033	135.143	506.43	217.675	508.911	278.562	522.512	347.544	512.904	23.5526	786.132	53.9244	834.446	135.143	774.106	215.419	773.553	277.95	786.422	348.242	776.485
23.8256	15.7499	58.0958	26.6874	67.2578	17.8705	136.939	4.16101	226.865	9.05036	243.468	9.22596	253.588	19.4389	23.8256	279.738	51.1612	311.913	60.6879	290.107	136.939	255.829	226.599	287.316	272.692	260.525	23.8256	533.835	52.2287	583.594	136.939	503.558	218.478	509.179	280.105	524.278	349.461	513.622	23.8256	795.98	54.7942	841.414	136.939	776.478	216.288	773.843	279.533	788.122	350.134	777.112
24.0985	-12.2164	58.5529	28.3855	67.6537	18.7166	138.735	4.26222	227.809	9.6913	244.507	9.89289	255.143	21.1558	24.0985	245.924	51.6979	316.842	61.172	292.847	138.735	255.133	227.551	291.038	274.025	261.161	24.0985	507.742	53.2439	591.92	138.735	510.617	219.257	509.486	281.603	526.278	351.324	514.441	24.0985	775.827	55.6389	849.054	138.735	774.947	217.132	774.173	281.069	790.045	351.972	777.827
24.3693	0.64449	58.9964	30.28	68.0378	19.6783	140.531	7.50363	228.724	10.4211	245.516	10.6537	256.651	23.0819	24.3693	246.093	52.2174	322.287	61.6416	295.905	140.531	258.204	228.474	295.274	275.318	261.884	24.3693	525.65	54.2287	601.067	140.531	516.132	220.013	509.837	283.056	528.544	353.13	515.375	24.3693	789.675	56.4583	857.409	140.531	776.383	217.95	774.548	282.56	792.221	353.755	778.644
24.6423	10.3867	59.4262	32.391	68.4101	20.7728	142.327	1.8676	229.611	11.2532	246.494	11.5231	258.112	25.2414	24.6423	261.884	52.72	328.281	62.0968	299.313	142.327	260.29	229.369	300.1	276.571	262.708	24.6423	521.558	55.1832	611.09	142.327	512.921	220.745	510.241	284.465	531.114	354.881	516.443	24.6423	765.522	57.2525	866.519	142.327	773.107	218.744	774.977	284.005	794.685	355.483	779.578
24.9152	6.75894	59.8424	34.739	68.7705	22.0195	144.122	1.99621	230.47	12.203	247.44	12.518	259.528	27.6601	24.9152	285.521	53.2056	334.851	62.5375	303.107	144.122	258.874	230.235	305.604	277.784	263.647	24.9152	499.465	56.1075	622.032	144.122	505.837	221.455	510.705	285.828	534.03	356.576	517.664	24.9152	773.37	58.0215	876.41	144.122	768.956	219.512	775.467	285.404	797.475	357.156	780.648
25.1881	41.1311	60.245	37.3441	69.1191	23.44	145.918	12.4463	231.301	13.288	248.356	13.6578	260.896	30.3643	25.1881	301.157	53.6741	342.015	62.9638	307.318	145.918	258.681	231.073	311.887	278.958	264.719	25.1881	525.372	57.0014	633.927	145.918	503.803	222.141	511.241	287.147	537.339	358.216	519.064	25.1881	791.217	58.7653	887.099	145.918	773.388	220.255	776.028	286.757	800.634	358.774	781.875
25.461	25.5032	60.6339	40.2245	69.456	25.0586	147.714	12.8992	232.104	14.5278	249.24	14.9643	262.219	33.3801	25.461	278.794	54.1255	349.777	63.3756	311.976	147.714	264.323	231.883	319.059	280.092	265.943	25.461	501.28	57.865	646.786	147.714	506.784	222.804	511.859	288.422	541.091	359.8	520.669	25.461	787.064	59.4838	898.581	147.714	782.634	220.972	776.669	288.064	804.207	360.338	783.285
25.7339	-2.12479	61.0092	43.3953	69.781	26.9013	149.51	8.51941	232.878	15.9438	250.094	16.4622	263.495	36.7317	25.7339	274.43	54.5599	358.121	63.773	317.109	149.51	268.191	232.664	327.24	281.186	267.338	25.7339	519.187	58.6983	660.601	149.51	510.167	223.443	512.574	289.651	545.339	361.328	522.509	25.7339	792.911	60.1772	910.832	149.51	782.11	221.665	777.403	289.326	808.24	361.846	784.904
26.0068	14.2472	61.3708	46.8665	70.0941	28.9959	151.306	4.7306	233.624	17.5592	250.916	18.1783	264.724	40.4394	26.0068	266.067	54.9773	367.01	64.1559	322.731	151.306	262.515	233.417	336.563	282.241	268.927	26.0068	521.094	59.5014	675.329	151.306	513.285	224.06	513.402	290.836	550.137	362.801	524.617	26.0068	776.759	60.8453	923.796	151.306	776.944	222.332	778.242	290.541	812.782	363.3	786.763
26.2797	25.6261	61.7188	50.6405	70.3955	31.3703	153.102	3.95326	234.342	19.3982	251.708	20.1415	265.907	44.5171	26.2797	281.703	55.3777	376.375	64.5244	328.849	153.102	255.473	234.141	347.159	283.255	270.732	26.2797	533.002	60.2741	690.891	153.102	508.116	224.653	514.359	291.976	555.537	364.219	527.03	26.2797	792.606	61.4883	937.39	153.102	780.264	222.974	779.2	291.711	817.876	364.699	788.895
26.5526	-1.29544	62.0531	54.7094	70.685	34.0516	154.898	9.51398	235.032	21.4847	252.468	22.3813	267.044	48.9688	26.5526	241.34	55.761	386.121	64.8784	335.45	154.898	257.668	234.837	359.162	284.23	272.775	26.5526	516.909	61.0165	707.166	154.898	505.581	225.223	515.466	293.072	561.587	365.581	529.784	26.5526	778.453	62.106	951.492	154.898	783.045	223.591	780.289	292.835	823.56	366.043	791.334
26.8254	7.78274	62.3738	59.0525	70.9628	37.063	156.694	13.9377	235.694	23.8405	253.197	24.9262	268.135	53.7853	26.8254	276.976	56.1273	396.119	65.218	342.503	156.694	264.256	235.505	372.689	285.165	275.077	26.8254	524.817	61.7286	723.99	156.694	510.999	225.769	516.744	294.122	568.321	366.887	532.914	26.8254	784.3	62.6985	965.947	156.694	777.79	224.183	781.522	293.912	829.858	367.332	794.114
27.0983	4.86103	62.6808	63.6339	71.2287	40.4205	158.49	13.9166	236.328	26.483	253.896	27.8013	269.179	58.94	27.0983	262.613	56.4765	406.213	65.5431	349.951	158.49	266.655	236.144	387.829	286.06	277.651	27.0983	522.724	62.4104	741.151	158.49	510.842	226.292	518.211	295.128	575.753	368.137	536.451	27.0983	796.147	63.2658	980.567	158.49	771.131	224.75	782.91	294.944	836.775	368.566	797.267
27.3711	1.93903	62.9742	68.4009	71.4828	44.129	160.286	5.22492	236.933	29.4213	254.563	31.0237	270.176	64.3858	27.3711	290.257	56.8087	416.223	65.8538	357.708	160.286	265.524	236.755	404.625	286.916	280.504	27.3711	522.631	63.0619	758.402	160.286	514.708	226.792	519.889	296.09	583.872	369.332	540.417	27.3711	787.995	63.8079	995.136	160.286	774.663	225.291	784.459	295.931	844.292	369.746	800.815
27.644	13.0172	63.254	73.2838	71.725	48.1771	162.082	1.28457	237.511	32.6523	255.199	34.5988	271.127	70.0531	27.644	275.952	57.1239	425.959	66.15	365.663	162.082	262.205	237.337	423.046	287.731	283.631	27.644	530.539	63.6831	775.464	162.082	513.721	227.269	521.792	297.006	592.629	370.472	544.819	27.644	777.842	64.3247	1009.42	162.082	780.743	225.807	786.17	296.871	852.35	370.87	804.769
27.9168	2.09503	63.52	78.1977	71.9555	52.5317	163.878	2.60719	238.06	36.1558	255.804	38.5132	272.032	75.8496	27.9168	257.648	57.422	435.23	66.4318	373.676	163.878	267.282	237.891	442.963	288.507	287.008	27.9168	536.446	64.274	792.045	163.878	509.922	227.723	523.928	297.878	601.926	371.556	549.642	27.9168	769.689	64.8164	1023.19	163.878	776.352	226.298	788.033	297.765	860.854	371.94	809.121
28.1896	25.1728	63.7725	83.0463	72.1741	57.1341	165.673	6.01188	238.581	39.8905	256.378	42.7301	272.891	81.6633	28.1896	297.343	57.7031	443.86	66.6991	381.592	165.673	266.496	238.417	464.131	289.243	290.594	28.1896	509.707	64.8346	807.855	165.673	519.5	228.153	526.291	298.705	611.619	372.584	554.84	28.1896	779.537	65.2828	1036.21	165.673	766.012	226.764	790.029	298.614	869.661	372.955	813.835
28.4625	10.2869	64.0113	87.7285	72.3809	61.8982	167.469	9.31743	239.074	43.7913	256.922	47.1837	273.703	87.3681	28.4625	273.038	57.9672	451.704	66.952	389.245	167.469	258.537	238.914	486.169	289.939	294.323	28.4625	510.905	65.3649	822.629	167.469	522.398	228.56	528.862	299.488	621.509	373.557	560.332	28.4625	777.384	65.724	1048.29	167.469	773.504	227.205	792.124	299.417	878.589	373.915	818.844
28.7353	23.4235	64.2365	92.1457	72.5759	66.7117	169.265	6.84852	239.539	47.7691	257.434	51.778	274.468	92.8336	28.7353	260.733	58.2142	458.654	67.1904	396.471	169.265	260.754	239.382	508.568	290.596	298.109	28.7353	510.103	65.8649	836.142	169.265	523.168	228.944	531.597	300.226	631.358	374.474	566.002	28.7353	799.231	66.1401	1059.26	169.265	781.415	227.621	794.273	300.174	887.419	374.82	824.042
29.0081	34.56	64.448	96.21	72.7591	71.4433	171.061	5.95097	239.975	51.7157	257.915	56.3899	275.187	97.936	29.0081	278.428	58.4442	464.652	67.4144	403.127	171.061	261.617	239.823	530.717	291.212	301.848	29.0081	505.301	66.3346	848.229	171.061	521.105	229.304	534.432	300.919	640.902	375.335	571.698	29.0081	787.078	66.5309	1069.01	171.061	778.939	228.011	796.416	300.884	895.919	375.67	829.294
29.2809	3.70772	64.6458	99.8518	72.9305	75.9545	172.857	4.90452	240.383	55.5123	258.365	60.8778	275.86	102.569	29.2809	276.123	58.6572	469.684	67.6239	409.096	172.857	264.722	240.235	551.955	291.789	305.43	29.2809	494.499	66.774	858.787	172.857	524.186	229.642	537.281	301.567	649.876	376.141	577.243	29.2809	788.926	66.8964	1077.48	172.857	779.774	228.376	798.488	301.55	903.862	376.465	834.437
29.5536	-3.13425	64.8301	103.025	73.09	80.1139	174.653	9.73777	240.764	59.0426	258.784	65.0967	276.487	106.654	29.5536	247.901	58.8531	473.782	67.819	414.301	174.653	264.15	240.618	571.644	292.327	308.747	29.5537	531.697	67.1831	867.785	174.653	526.443	229.956	540.045	302.171	658.045	376.892	582.459	29.5536	792.773	67.2368	1084.66	174.653	779.371	228.716	800.425	302.169	911.05	377.206	839.3
29.8264	12.0239	65.0006	105.71	73.2378	83.8129	176.449	6.42362	241.116	62.2065	259.172	68.9159	277.067	110.146	29.8264	249.866	59.032	477.013	67.9996	418.708	176.449	264.475	240.973	589.239	292.824	311.709	29.8264	500.895	67.5618	875.256	176.449	525.389	230.246	542.621	302.73	665.226	377.587	587.184	29.8264	780.62	67.552	1090.6	176.449	776.632	229.031	802.169	302.742	917.336	377.892	843.728
30.0992	19.2631	65.1576	107.912	73.3737	86.9782	178.245	2.7535	241.44	64.9322	259.529	72.2355	277.6	113.034	30.0992	263.831	59.1938	479.473	68.1658	422.324	178.245	259.17	241.3	604.361	293.281	314.252	30.0992	520.093	67.9103	881.287	178.245	517.019	230.514	544.92	303.244	671.309	378.226	591.292	30.0992	774.468	67.8419	1095.39	178.245	778.175	229.32	803.677	303.27	922.638	378.523	847.595
30.3698	30.7021	65.3008	109.658	73.4977	89.5778	180.041	2.03582	241.735	67.1836	259.854	74.9982	278.087	115.34	30.3698	277.752	59.3386	481.271	68.3175	425.193	180.041	253.148	241.598	616.825	293.699	316.347	30.3698	513.298	68.2285	886.01	180.041	513.038	230.758	546.878	303.713	676.263	378.809	594.713	30.3698	776.316	68.1067	1099.12	180.041	776.76	229.585	804.928	303.751	926.94	379.099	850.827
30.6426	28.1686	65.4305	110.993	73.61	91.6211	181.837	9.26701	242.003	68.9613	260.149	77.193	278.528	117.112	30.6426	273.571	59.4664	482.525	68.4548	427.386	181.837	255.267	241.868	626.651	294.077	317.997	30.6426	512.496	68.5164	889.585	181.837	513.233	230.979	548.463	304.138	680.13	379.337	597.432	30.6426	776.163	68.3462	1101.94	181.837	772.659	229.824	805.918	304.187	930.288	379.62	853.404
30.9153	23.6347	65.5465	111.972	73.7105	93.1519	183.633	4.58959	242.242	70.2979	260.413	78.851	278.923	118.418	30.9153	271.39	59.5771	483.35	68.5776	428.996	183.633	252.49	242.11	634.028	294.415	319.236	30.9153	517.694	68.7739	892.189	183.633	517.387	231.177	549.677	304.518	683.013	379.81	599.486	30.9153	760.011	68.5605	1103.99	183.633	777.847	230.038	806.663	304.577	932.778	380.086	855.356
31.1881	15.101	65.6488	112.656	73.7991	94.2385	185.429	7.59752	242.453	71.249	260.646	80.035	279.271	119.333	31.1881	253.209	59.6708	483.854	68.686	430.121	185.429	254.911	242.323	639.274	294.714	320.116	31.1881	512.982	69.0012	893.999	185.429	511.966	231.351	550.554	304.853	685.051	380.227	600.953	31.1881	767.858	68.7496	1105.42	185.429	779.787	230.227	807.195	304.921	934.536	380.497	856.752
31.4608	20.5669	65.7375	113.107	73.8759	94.9623	187.224	1.8177	242.636	71.8839	260.848	80.8272	279.572	119.937	31.4608	275.028	59.7475	484.133	68.7799	430.863	187.224	260.195	242.507	642.772	294.972	320.703	31.4608	518.411	69.1982	895.189	187.224	511.103	231.502	551.146	305.144	686.406	380.588	601.935	31.4608	775.705	68.9135	1106.35	187.224	774.383	230.391	807.55	305.219	935.703	380.854	857.688
31.7335	24.0328	65.8126	113.383	73.9409	95.408	189.02	6.91203	242.791	72.2752	261.018	81.3162	279.827	120.307	31.7335	282.847	59.8071	484.265	68.8594	431.317	189.02	249	242.664	644.928	295.191	321.065	31.7335	507.84	69.3649	895.914	189.02	509.651	231.63	551.513	305.39	687.238	380.894	602.541	31.7335	775.553	69.0521	1106.92	189.02	771.757	230.529	807.769	305.471	936.419	381.156	858.266
32.0062	35.4985	65.874	113.535	73.9941	95.6551	190.816	9.7988	242.918	72.4923	261.158	81.5878	280.036	120.512	32.0062	278.666	59.8497	484.314	68.9244	431.567	190.816	250.867	242.791	646.123	295.37	321.265	32.0062	521.269	69.5012	896.315	190.816	502.099	231.735	551.717	305.591	687.699	381.144	602.877	32.0062	773.4	69.1656	1107.24	190.816	772.299	230.643	807.891	305.678	936.816	381.403	858.587
32.2789	-3.03577	65.9217	113.608	74.0355	95.7728	192.612	1.63044	243.017	72.5957	261.267	81.7173	280.198	120.609	32.2789	252.484	59.8753	484.325	68.975	431.686	192.612	259.624	242.891	646.693	295.509	321.361	32.2789	534.698	69.6073	896.505	192.612	503.881	231.816	551.814	305.748	687.919	381.338	603.038	32.2789	783.247	69.2538	1107.38	192.612	772.728	230.731	807.949	305.838	937.005	381.595	858.74
32.5516	6.42983	65.9559	113.635	74.065	95.8166	194.408	3.55114	243.087	72.6342	261.344	81.7655	280.314	120.645	32.5516	246.303	59.8838	484.326	69.0111	431.731	194.408	258.152	242.962	646.905	295.609	321.396	32.5516	506.128	69.683	896.575	194.408	508.389	231.874	551.851	305.859	688.001	381.477	603.098	32.5516	759.038	69.3169	1107.44	194.408	774.348	230.794	807.971	305.953	937.075	381.732	858.797
32.8243	-4.10462	65.9763	113.641	74.0828	95.8267	196.204	6.03208	243.129	72.6431	261.391	81.7766	280.384	120.654	32.8243	284.111	59.8917	484.326	69.0328	431.741	196.204	260.135	243.004	646.954	295.669	321.405	32.8243	521.557	69.7285	896.592	196.204	507.112	231.909	551.859	305.926	688.019	381.561	603.111	32.8243	756.231	69.3547	1107.45	196.204	767.974	230.831	807.975	306.022	937.091	381.814	858.811
33.097	29.3609	65.9831	113.641	74.0887	95.8274	198	4.36803	243.143	72.6437	261.406	81.7774	280.407	120.654	33.097	281.463	59.9154	484.316	69.04	431.741	198	255.183	243.019	646.957	295.689	321.405	33.097	512.986	69.7436	896.593	198	507.665	231.921	551.86	305.949	688.021	381.589	603.112	33.097	765.424	69.3673	1107.45	198	770.86	230.844	807.976	306.045	937.092	381.841	858.812
33.3697	14.5039	65.9902	113.641	74.0938	95.8269	199.796	3.54185	243.167	72.6421	261.429	81.7758	280.435	120.653	33.3697	278.815	59.955	484.273	69.047	431.741	199.796	256.217	243.042	646.948	295.711	321.404	33.3697	498.415	69.7565	896.592	199.796	509.636	231.943	551.858	305.973	688.019	381.609	603.112	33.3697	776.617	69.3787	1107.45	199.796	776.726	230.868	807.975	306.069	937.091	381.861	858.811
33.6424	2.71776	66.0113	113.634	74.1092	95.8193	201.592	2.87599	243.237	72.6174	261.497	81.752	280.52	120.641	33.6424	276.167	60.0103	484.159	69.0682	431.731	201.592	263.17	243.113	646.813	295.78	321.394	33.6424	521.844	69.795	896.58	201.592	507.913	232.01	551.827	306.045	687.997	381.67	603.105	33.6424	759.811	69.413	1107.44	201.592	773.711	230.938	807.957	306.143	937.072	381.921	858.804
33.915	12.9318	66.0464	113.606	74.1348	95.7863	203.388	6.18038	243.355	72.5104	261.61	81.6491	280.66	120.588	33.915	281.518	60.0815	483.919	69.1034	431.689	203.388	265.368	243.231	646.227	295.895	321.346	33.915	503.274	69.8593	896.529	203.388	512.806	232.122	551.692	306.166	687.902	381.771	603.073	33.915	763.004	69.4702	1107.4	203.388	772.26	231.055	807.882	306.267	936.991	382.021	858.774
34.1855	7.12814	66.0956	113.529	74.1707	95.6977	205.184	2.53676	243.519	72.2242	261.769	81.3733	280.857	120.445	34.1855	274.859	60.1685	483.484	69.1526	431.576	205.184	255.842	243.397	644.66	296.055	321.22	34.1855	532.707	69.9492	896.393	205.184	503.397	232.279	551.335	306.335	687.647	381.913	602.987	34.1855	780.204	69.5502	1107.27	205.184	776.323	231.22	807.682	306.44	936.772	382.16	858.693
34.4582	17.3418	66.1589	113.367	74.2168	95.5115	206.98	8.08123	243.731	71.6284	261.973	80.7982	281.11	120.146	34.4582	252.211	60.2714	482.771	69.216	431.338	206.98	260.195	243.609	641.395	296.261	320.955	34.4582	526.137	70.0649	896.105	206.98	511.781	232.481	550.599	306.552	687.111	382.096	602.807	34.4582	767.397	69.653	1107.02	206.98	772.468	231.431	807.267	306.662	936.313	382.339	858.523
34.7308	15.5556	66.2362	113.074	74.2732	95.175	208.776	4.75751	243.989	70.571	262.223	79.7739	281.419	119.605	34.7308	271.563	60.39	481.687	69.2935	430.907	208.776	256.172	243.869	635.596	296.513	320.479	34.7308	503.566	70.2062	895.582	208.776	511.001	232.727	549.322	306.817	686.144	382.319	602.48	34.7308	770.59	69.7787	1106.55	208.776	772.553	231.69	806.536	306.933	935.484	382.558	858.216
35.0034	-4.23076	66.3276	112.596	74.3398	94.6266	210.571	0.73039	244.294	68.8995	262.518	78.145	281.785	118.724	35.0034	273.687	60.5245	480.129	69.385	430.202	210.571	249.208	244.176	626.417	296.81	319.709	35.0034	528.995	70.3733	894.724	210.571	512.925	233.018	547.373	307.13	684.575	382.583	601.948	35.0034	781.784	69.9273	1105.78	210.571	776.638	231.995	805.394	307.254	934.137	382.817	857.715
35.2761	9.98269	66.433	111.871	74.4167	93.799	212.367	6.21715	244.646	66.4914	262.858	75.7772	282.206	117.4	35.2761	259.754	60.6748	477.992	69.4906	429.132	212.367	257.978	244.53	613.166	297.154	318.563	35.276	520.425	70.566	893.415	212.367	514.889	233.354	544.706	307.492	682.22	382.888	601.142	35.2761	780.977	70.0987	1104.6	212.367	776.55	232.347	803.778	307.625	932.113	383.115	856.957
35.5487	2.19622	66.5525	110.834	74.5038	92.6242	214.163	3.02218	245.046	63.2898	263.244	72.5901	282.684	115.527	35.5487	269.822	60.8409	475.174	69.6103	427.6	214.163	250.342	244.932	595.5	297.543	316.966	35.5487	525.854	70.7845	891.528	214.163	500.969	233.734	541.396	307.902	678.904	383.233	599.995	35.5487	780.17	70.293	1102.91	214.163	774.254	232.747	801.681	308.044	929.259	383.454	855.878
35.8213	8.40968	66.6861	109.423	74.6012	91.0394	215.959	3.23487	245.492	59.3309	263.675	68.5861	283.218	113.014	35.8213	267.889	61.0228	471.584	69.7441	425.51	215.959	260.647	245.381	573.577	297.978	314.869	35.8213	507.283	71.0286	888.924	215.959	505.858	234.16	537.635	308.36	674.482	383.619	598.44	35.8213	789.364	70.5102	1100.57	215.959	770.842	233.193	799.168	308.514	925.44	383.832	854.418
36.0939	14.6231	66.8337	107.58	74.7088	88.9952	217.755	1.22893	245.985	54.7512	264.151	63.8649	283.809	109.797	36.0939	287.957	61.2205	467.151	69.8919	422.773	217.755	263.866	245.877	548.11	298.458	312.253	36.0939	512.713	71.2984	885.464	217.755	509.946	234.63	533.684	308.867	668.863	384.045	596.422	36.0939	760.557	70.7502	1097.47	217.755	770.903	233.686	796.363	309.032	920.571	384.25	852.524
36.3665	16.8363	66.9954	105.262	74.8267	86.463	219.551	11.7014	246.525	49.7671	264.673	58.6146	284.455	105.848	36.3665	276.024	61.4341	461.83	70.0538	419.317	219.551	266.023	246.42	520.262	298.985	309.147	36.3665	512.142	71.594	881.012	219.551	506.783	235.145	529.804	309.422	662.03	384.512	593.903	36.3665	761.751	71.013	1093.49	219.551	773.373	234.227	793.431	309.6	914.623	384.708	850.165
36.639	7.04972	67.1711	102.444	74.9548	83.4421	221.347	11.951	247.112	44.6317	265.24	53.0784	285.158	101.19	36.639	268.092	61.6635	455.612	70.2298	415.093	221.347	264.869	247.011	491.423	299.557	305.621	36.639	525.572	71.9152	875.444	221.347	509.666	235.704	526.2	310.024	654.058	385.02	590.869	36.639	762.944	71.2987	1088.5	221.347	769.984	234.814	790.532	310.217	907.648	385.205	847.329
36.9116	19.456	67.3609	99.1237	75.0932	79.963	223.143	7.25071	247.746	39.5871	265.853	47.5108	285.917	95.8928	36.9116	264.159	61.9087	448.529	70.4199	410.09	223.143	260.462	247.649	462.95	300.175	301.783	36.9116	535.001	72.2622	868.658	223.143	509.362	236.309	522.993	310.676	645.111	385.568	587.335	36.9116	760.138	71.6073	1082.43	223.143	785.962	235.448	787.797	310.884	899.771	385.743	844.033
37.182	10.6661	67.5648	95.3289	75.2418	76.0874	224.939	5.59873	248.427	34.8272	266.511	42.1356	286.732	90.0772	37.182	270.484	62.1697	440.652	70.6241	404.334	224.939	271.173	248.334	435.953	300.839	297.767	37.182	538.435	72.6348	860.581	224.939	518.864	236.958	520.23	311.375	635.427	386.157	583.347	37.182	771.337	71.9387	1075.22	224.939	783.142	236.13	785.315	311.6	891.188	386.32	840.325
37.4546	15.6127	67.7827	91.1132	75.4007	71.9031	226.735	9.92262	249.155	30.4808	267.214	37.1207	287.603	83.8968	37.4546	278.665	62.4465	432.093	70.8424	397.891	226.735	268.291	249.066	411.187	301.549	293.709	37.4546	505.864	73.0332	851.181	226.735	521.319	237.652	517.903	312.123	625.292	386.786	578.981	37.4546	762.531	72.293	1066.84	226.735	794.124	236.858	783.126	312.365	882.14	386.937	836.278
37.7271	16.361	68.0147	86.5542	75.5698	67.5157	228.531	10.7657	249.93	26.613	267.963	32.5696	288.531	77.5232	37.7271	290.845	62.7392	422.993	71.0747	390.865	228.531	281.167	249.845	389.058	302.304	289.733	37.7271	527.294	73.4572	840.472	228.531	532.939	238.391	515.972	312.918	615.006	387.456	574.334	37.7271	773.725	72.6702	1057.31	228.531	806.676	237.633	781.238	313.18	872.889	387.594	831.983
37.9997	-4.89058	68.2607	81.7474	75.7492	63.0374	230.327	14.2649	250.752	23.2376	268.757	28.5279	289.515	71.1275	37.9997	269.026	63.0476	413.515	71.3211	383.392	230.327	290.438	250.672	369.675	303.105	285.942	37.9997	514.723	73.9069	828.516	230.327	547.123	239.174	514.386	313.762	604.848	388.166	569.515	37.9997	766.918	73.0702	1046.68	230.327	806.724	238.455	779.634	314.044	863.686	388.29	827.545
38.2722	17.8576	68.5208	76.7975	75.9388	58.5763	232.122	23.7786	251.621	20.3336	269.597	24.9972	290.555	64.8642	38.2722	287.278	63.3719	403.831	71.5816	375.624	232.122	303.235	251.546	352.946	303.952	282.408	38.2722	534.153	74.3824	815.424	232.122	552.752	240.002	513.088	314.655	595.057	388.918	564.637	38.2722	756.112	73.493	1035.07	232.122	806.203	239.324	778.286	314.957	854.749	389.027	823.069
38.5447	4.60565	68.795	71.8095	76.1387	54.2282	233.918	31.7982	252.537	17.8595	270.481	21.9495	291.651	58.8603	38.5447	249.58	63.7121	394.11	71.8562	367.722	233.918	322.342	252.467	338.655	304.845	279.175	38.5447	527.582	74.8835	801.352	233.918	542.988	240.876	512.029	315.595	585.813	389.709	559.806	38.5447	775.306	73.9387	1022.61	233.918	801.044	240.24	777.159	315.92	846.253	389.803	818.652
38.8173	7.35388	69.0832	66.881	76.3488	50.0701	235.714	34.3094	253.5	15.7652	271.412	19.3404	292.804	53.2098	38.8173	265.881	64.068	384.508	72.1449	359.84	235.714	368.085	253.436	326.53	305.783	276.261	38.8173	505.012	75.4103	786.491	235.714	529.375	241.793	511.163	316.584	577.236	390.542	555.114	38.8173	778.499	74.4073	1009.49	235.714	789.693	241.204	776.221	316.932	838.318	390.619	814.377
39.0898	-3.89815	69.3855	62.0964	76.5692	46.1585	237.51	42.4864	254.509	13.9989	272.387	17.1187	294.013	47.9735	39.0898	290.182	64.4398	375.163	72.4476	352.117	237.51	423.563	254.452	316.284	306.768	273.666	39.0898	512.441	75.9629	771.059	237.51	528.142	242.756	510.454	317.621	569.394	391.415	550.635	39.0898	779.693	74.8987	995.902	237.51	784.616	242.214	775.441	317.994	831.018	391.475	810.309
39.3623	4.84972	69.7018	57.5228	76.7998	42.5296	239.306	59.041	255.566	12.5116	273.408	15.2328	295.277	43.1829	39.3623	250.483	64.8273	366.184	72.7644	344.666	239.306	521.378	255.515	307.642	307.798	271.375	39.3623	537.871	76.5411	755.283	239.306	515.716	243.763	509.871	318.706	562.306	392.328	546.422	39.3623	768.887	75.413	982.042	239.306	785.764	243.271	774.792	319.105	824.384	392.371	806.494
39.6348	31.5976	70.0322	53.2095	77.0407	39.2015	241.102	77.9321	256.67	11.2592	274.474	13.634	296.599	38.8451	39.6348	260.785	65.2307	357.655	73.0953	337.579	241.102	620.362	256.625	300.355	308.874	269.366	39.6348	521.301	77.145	739.391	241.102	512.633	244.816	509.39	319.84	555.958	393.283	542.507	39.6348	770.08	75.9502	968.116	241.102	779.909	244.375	774.251	320.265	818.413	393.306	802.96
39.9051	16.3236	70.3766	49.188	77.2918	36.1779	242.898	82.6105	257.82	10.2036	275.586	12.2784	297.976	34.9497	39.9051	267.067	65.6499	349.634	73.4403	330.917	242.898	635.486	257.782	294.205	309.995	267.613	39.9051	514.735	77.7747	723.598	242.898	509.651	245.912	508.992	321.021	550.313	394.277	538.908	39.9051	771.28	76.5102	954.311	242.898	775.681	245.526	773.798	321.475	813.08	394.282	799.72
40.1776	27.0032	70.7351	45.4747	77.5532	33.4515	244.694	82.0106	259.018	9.31209	276.743	11.1281	299.41	31.4737	40.1776	261.368	66.085	342.154	73.7994	324.72	244.694	594.16	258.987	289.007	311.163	266.088	40.1776	522.164	78.43	708.097	244.694	512.205	247.054	508.66	322.251	545.321	395.313	535.628	40.1776	806.474	77.093	940.795	244.694	783.109	246.724	773.418	322.734	808.344	395.297	796.774
40.4501	3.34327	71.1077	42.0735	77.8248	31.0075	246.49	70.2741	260.263	8.55727	277.946	10.15	300.899	28.3867	40.4501	283.669	66.5358	335.229	74.1725	319.003	246.49	515.292	260.239	284.602	312.376	264.762	40.45	529.594	79.1111	693.052	246.49	515.525	248.241	508.382	323.529	540.921	396.389	532.659	40.4501	751.668	77.6987	927.709	246.49	781.847	247.969	773.099	324.043	804.156	396.352	794.113
40.7225	21.6833	71.4943	38.9783	78.1067	28.8264	248.286	60.5766	261.554	7.91633	279.193	9.31662	302.445	25.6546	40.7225	269.575	67.0025	328.857	74.5598	313.767	248.286	450.706	261.538	280.859	313.635	263.612	40.7225	519.024	79.8178	678.596	248.286	511.69	249.472	508.149	324.856	537.054	397.506	529.985	40.7225	782.862	78.3273	915.165	248.286	773.879	249.261	772.829	325.4	800.463	397.446	791.722
40.995	13.2284	71.895	36.1764	78.3988	26.8863	250.082	51.6645	262.893	7.37034	280.487	8.60456	304.048	23.2421	40.995	263.352	67.485	323.021	74.9611	309	250.082	388.858	262.885	277.668	314.94	262.614	40.995	522.453	80.5502	664.829	250.082	509.32	250.748	507.952	326.23	533.661	398.663	527.588	40.995	778.056	78.9787	903.245	250.082	770.633	250.6	772.599	326.808	797.214	398.581	789.583
41.2674	18.3632	72.3097	33.6502	78.7012	25.1644	251.878	51.2893	264.278	6.90369	281.825	7.99439	305.706	21.115	41.2674	281.129	67.9833	317.7	75.3765	304.679	251.878	358.22	264.279	274.94	316.29	261.746	41.2674	515.883	81.3084	651.821	251.878	504.029	252.069	507.784	327.653	530.684	399.861	525.446	41.2674	753.25	79.653	892.007	251.878	771.955	251.986	772.404	328.264	794.357	399.755	787.674
41.5399	4.70312	72.7385	31.3797	79.0138	23.6383	253.673	53.014	265.711	6.50347	283.209	7.46995	307.421	19.2406	41.5399	274.906	68.4974	312.861	75.8059	300.776	253.673	337.338	265.719	272.599	317.686	260.992	41.5399	523.313	82.0922	639.613	253.673	506.724	253.434	507.642	329.124	528.074	401.099	523.536	41.5399	782.444	80.3502	881.481	253.673	769.597	253.419	772.238	329.77	791.846	400.969	785.974
41.8123	13.0429	73.1814	29.3436	79.3367	22.2868	255.469	63.7718	267.19	6.15905	284.639	7.01777	309.192	17.5892	41.8123	254.682	69.0274	308.473	76.2495	297.262	255.469	325.662	267.208	270.583	319.129	260.335	41.8123	530.742	82.9017	628.223	255.469	509.202	254.845	507.52	330.644	525.784	402.378	521.835	41.8123	785.638	81.0702	871.678	255.469	769.945	254.899	772.094	331.326	789.639	402.223	784.462
42.0826	1.36416	73.6383	27.5204	79.6698	21.0901	257.265	82.2644	268.717	5.86162	286.113	6.62664	311.019	16.1334	42.0826	270.445	69.5731	304.501	76.7071	294.103	257.265	317.846	268.743	268.842	320.616	259.761	42.0826	512.177	83.7369	617.649	257.265	509.331	256.3	507.415	332.211	523.772	403.698	520.321	42.0826	768.838	81.813	862.594	257.265	776.927	256.426	771.971	332.93	787.697	403.517	783.118
42.355	17.7038	74.1093	25.8895	80.0132	20.0302	259.061	96.5244	270.29	5.60389	287.633	6.28724	312.902	14.8492	42.355	258.222	70.1347	300.91	77.1788	291.267	259.061	303.714	270.326	267.333	322.15	259.26	42.355	517.606	84.5979	607.874	259.061	505.809	257.8	507.324	333.827	522.003	405.058	518.974	42.355	776.032	82.5787	854.209	259.061	768.853	258	771.864	334.585	785.988	404.851	781.923
42.6274	11.6978	74.5943	24.4312	80.3668	19.0908	260.857	109.564	271.91	5.37981	289.199	5.99181	314.842	13.715	42.6274	255.999	70.7121	297.666	77.6646	288.724	260.857	297.924	271.956	266.021	323.73	258.82	42.6274	525.036	85.4845	598.867	260.857	508.902	259.344	507.246	335.491	520.445	406.459	517.776	42.6274	771.226	83.3673	846.496	260.857	772.662	259.621	771.772	336.288	784.48	406.224	780.862
42.8998	30.3829	75.0934	23.1274	80.7307	18.2575	262.653	112.075	273.578	5.18437	290.81	5.73384	316.838	12.712	42.8998	261.775	71.3054	294.736	78.1645	286.443	262.653	296.843	273.633	264.876	325.355	258.434	42.8998	532.466	86.3968	590.593	262.653	513.568	260.934	507.177	337.203	519.071	407.9	516.71	42.8998	778.42	84.1787	839.419	262.653	771.732	261.289	771.691	338.041	783.148	407.637	779.918
43.1722	14.2335	75.6066	21.9613	81.1048	17.5174	264.449	105.292	275.292	5.01335	292.466	5.50791	318.89	11.8237	43.1722	279.552	71.9144	292.091	78.6785	284.399	264.449	290.191	275.357	263.874	327.026	258.094	43.1722	535.896	87.3349	583.009	264.449	512.616	262.568	507.118	338.964	517.856	409.382	515.76	43.1722	781.614	85.013	832.94	264.449	771.621	263.003	771.62	339.843	781.971	409.09	779.077
43.4446	14.3184	76.1338	20.9178	81.4892	16.8592	266.245	91.3931	277.053	4.86325	294.167	5.30944	320.998	11.0357	43.4446	277.328	72.5393	289.703	79.2065	282.565	266.245	276.283	277.129	262.995	328.743	257.794	43.4446	531.326	88.2986	576.069	266.245	509.512	264.247	507.066	340.773	516.781	410.905	514.912	43.4446	774.808	85.8702	827.019	266.245	774.344	264.765	771.559	341.695	780.927	410.583	778.328
43.7169	14.4034	76.6751	19.9833	81.8838	16.2731	268.041	78.6457	278.862	4.73111	295.914	5.1346	323.163	10.3354	43.7169	273.105	73.18	287.546	79.7486	280.92	268.041	271.518	278.948	262.22	330.505	257.529	43.7169	520.755	89.288	569.728	268.041	509.852	265.971	507.02	342.629	515.827	412.468	514.156	43.7169	766.002	86.7502	821.614	268.041	777.309	266.574	771.504	343.596	780	412.116	777.66
43.9893	14.4883	77.2304	19.1455	82.085	16.0043	269.837	84.3186	279.783	4.67098	296.805	5.05501	324.266	10.0147	43.9893	270.08	73.8365	285.596	80.3048	279.442	269.837	272.524	279.875	261.868	331.404	257.408	43.9893	536.185	90.3031	563.938	269.837	516.901	266.85	506.999	343.576	515.391	413.265	513.809	43.9893	769.196	87.653	816.684	269.837	778.564	267.496	771.479	344.565	779.576	412.897	777.353
44.2595	22.061	77.5134	18.7595	85.8771	13.1178	271.633	87.3344	306.805	3.89233	322.124	4.03555	346.839	6.43151	44.2595	271.458	74.1706	284.692	80.5882	278.76	271.633	274.628	306.888	257.314	353.263	255.948	44.2595	513.62	91.344	558.657	271.633	521.168	295.165	506.72	364.218	510.371	426.939	510.255	44.2595	792.397	88.5787	812.191	271.633	781.483	295.746	771.154	365.108	774.759	426.607	774.177
44.5319	28.4001	82.2348	14.8242	89.6692	12.0135	273.429	97.3118	333.827	3.69391	347.444	3.76764	369.413	5.1514	44.5319	264.864	79.2635	275.759	84.968	272.107	273.429	268.634	333.9	256.146	375.123	255.501	44.5319	537.05	92.4105	553.84	273.429	523.222	323.48	506.656	384.861	508.674	440.612	508.791	44.5319	767.591	89.5273	808.096	273.429	783.743	323.997	771.075	385.652	773.091	440.318	772.89
44.8042	14.7392	86.9562	13.136	93.4613	11.481	275.224	108.971	360.848	3.61523	372.763	3.65999	391.986	4.55622	44.8042	276.269	84.3563	271.532	89.3477	269.09	275.224	266.196	360.913	255.682	396.983	255.309	44.8042	522.479	93.5027	549.447	275.224	525.889	351.795	506.631	405.503	507.908			44.8042	774.785	90.4988	804.364	275.224	789.631	352.247	771.044	406.195	772.327
45.0766	15.0782	91.6776	12.2675	97.2534	11.1849	277.02	118.934	387.87	3.57626	398.083	3.60628	414.56	4.23271	45.0766	251.674	89.4491	269.224	93.7275	267.486	277.02	265.477	387.925	255.452	418.842	255.209	45.0765	529.909	94.6206	545.44	277.02	535.211	380.11	506.62	426.146	507.498			45.0766	773.979	91.493	800.963	277.02	796.477	380.498	771.029	426.739	771.916
45.3489	11.417	96.399	11.7642	101.045	11.0037	278.816	129.101	414.892	3.55417	423.402	3.57568	437.133	4.03774	45.3489	279.079	94.5419	267.832	98.1072	266.535	278.816	270.339	414.938	255.321	440.702	255.151	45.3489	517.863	95.7643	541.786	278.816	540.719	408.425	506.613	446.788	507.254			45.3489	779.174	92.5102	797.862	278.816	805.909	408.748	771.021	447.282	771.67
45.6212	-4.24414	101.12	11.4472	104.838	10.8848	280.612	130.496	441.913	3.54045	448.722	3.55662	459.706	3.91131	45.6212	276.484	99.6347	266.931	102.487	265.928	280.612	273.518	441.95	255.24			45.6212	497.983	96.9336	538.45	280.612	546.121	436.74	506.609					45.6212	774.368	93.5502	795.034	280.612	807.121	436.998	771.015
45.8935	-3.90442	105.842	11.2349	108.63	10.8028	282.408	123.754							45.8935	283.888	104.728	266.315	106.867	265.516	282.408	281.333					45.8935	532.102	98.1286	535.405	282.408	545.535	465.055	506.606					45.8935	769.562	94.0787	793.714	282.408	808.99	465.249	771.012
46.1637	18.4386	110.563	11.0859	112.422	10.7437	284.204	113.667							46.1637	275.266	109.82	265.875	111.246	265.224	284.204	284.477					46.1637	534.22	98.7358	533.982	284.204	547.967							46.1637	768.763	102.721	779.574	284.204	804.729
46.436	6.86211	115.285	10.9774	116.214	10.6998	286	95.7991							46.436	244.643	114.913	265.55	115.626	265.01	286	285.65					46.436	526.339	109.371	517.952	286	547.815							46.436	752.518	111.364	772.797	286	804.125
46.7083	27.2856	120.006	10.8959	120.006	10.6663	287.796	74.37							46.7083	261.756	120.006	265.304	120.006	264.849	287.796	289.937					46.7083	536.459	120.006	510.513	287.796	546.751							46.7083	770.748	120.006	769.066	287.796	811.741
46.9805	-0.29114					289.592	66.6795		--		--		--	46.9805	299.337					289.592	294.368		--		--	46.9805	544.578			289.592	549.423		--		--		--	46.9805	780.978			289.592	813.839		--		--		--
47.2528	2.13217					291.388	63.6215		--		--		--	47.2528	289.082					291.388	301.957		--		--	47.2528	530.697			291.388	549.707		--		--		--	47.2528	791.208			291.388	814.245		--		--		--
47.5251	12.5555					293.184	57.7506		--		--		--	47.5251	296.887					293.184	313.69		--		--	47.5251	542.816			293.184	555.09		--		--		--	47.5251	785.439			293.184	816.421		--		--		--
47.7973	22.9785					294.98	56.3273		--		--		--	47.7973	288.692					294.98	325.138		--		--	47.7973	550.936			294.98	569.94		--		--		--	47.7973	785.669			294.98	829.772		--		--		--
48.0674	7.38256					296.776	50.3775		--		--		--	48.0674	296.483					296.776	326.781		--		--	48.0674	539.054			296.776	580.923		--		--		--	48.0674	791.897			296.776	848.574		--		--		--
48.3397	17.8056					298.571	43.4097		--		--		--	48.3397	302.288					298.571	314.609		--		--	48.3397	553.173			298.571	598.894		--		--		--	48.3397	776.127			298.571	870.366		--		--		--
48.6119	20.2286					300.367	35.9826		--		--		--	48.6119	322.093					300.367	307.459		--		--	48.6119	547.292			300.367	631.425		--		--		--	48.6119	786.357			300.367	888.949		--		--		--
48.8841	28.6514					302.163	30.4605		--		--		--	48.8841	323.897					302.163	297.509		--		--	48.8841	539.411			302.163	661.39		--		--		--	48.8841	788.588			302.163	911.947		--		--		--
49.1564	13.0743					303.959	25.4962		--		--		--	49.1564	311.702					303.959	282.787		--		--	49.1564	557.531			303.959	686.137		--		--		--	49.1564	788.818			303.959	932.013		--		--		--
49.4286	7.49703					305.755	20.2877		--		--		--	49.4286	311.507					305.755	272.065		--		--	49.4286	557.65			305.755	699.605		--		--		--	49.4286	763.048			305.755	941.643		--		--		--
49.6986	11.9006					307.551	17.6755		--		--		--	49.6986	307.297					307.551	262.997		--		--	49.6986	557.768			307.551	682.883		--		--		--	49.6986	785.276			307.551	936.765		--		--		--
49.9708	4.32316					309.347	12.3676		--		--		--	49.9708	301.102					309.347	262.673		--		--	49.9708	555.887			309.347	656.452		--		--		--	49.9708	775.506			309.347	914.442		--		--		--
50.243	16.7457					311.143	8.06003							50.243	314.906					311.143	258.274					50.243	574.006			311.143	637.356							50.243	765.736			311.143	896.742
50.5152	21.1682					312.939	10.1859							50.5152	312.711					312.939	256.042					50.5152	568.126			312.939	611.825							50.5152	797.966			312.939	872.798
50.7874	1.59063					314.735	12.3959							50.7874	334.515					314.735	260.047					50.7874	578.245			314.735	590.122							50.7874	796.196			314.735	853.979
51.0595	23.4826					316.531	7.26021							51.0595	312.319					316.531	260.511					51.0595	552.364			316.531	579.278							51.0595	790.427			316.531	844.587
51.3295	18.9266					318.327	2.90428							51.3295	356.109					318.327	258.915					51.3295	574.482			318.327	572.646							51.3295	800.655			318.327	834.04
51.6017	18.382					320.122	7.98478							51.6017	349.914					320.122	264.076					51.6017	578.601			320.122	560.472							51.6017	794.885			320.122	828.866
51.8738	15.8375					321.918	13.2123							51.8738	351.718					321.918	265.864					51.8738	584.721			321.918	556.497							51.8738	805.115			321.918	822.119
52.1459	25.2929					323.714	13.9689							52.1459	355.522					323.714	268.925					52.1459	572.84			323.714	553.907							52.1459	795.345			323.714	812.865
52.4181	28.7481					325.51	11.891							52.4181	355.326					325.51	273.832					52.4181	576.959			325.51	543.465							52.4181	799.575			325.51	802.241
52.688	26.6467					327.306	18.2481							52.688	363.116					327.306	272.857					52.688	589.077			327.306	541.379							52.688	787.803			327.306	802.356
52.9601	6.97411					329.102	22.5784							52.9601	348.92					329.102	269.559					52.9601	607.196			329.102	536.844							52.9601	816.033			329.102	798.894
53.2322	21.3015					330.898	21.1539							53.2322	350.724					330.898	263.175					53.2322	571.315			330.898	528.571							53.2322	804.263			330.898	790.438
53.5043	17.6288					332.694	14.0516							53.5043	390.528					332.694	259.959					53.5043	571.435			332.694	522.62							53.5043	812.493			332.694	781.266
53.7764	27.9561					334.49	14.1456							53.7764	368.331					334.49	255.64					53.7764	585.554			334.49	521.107							53.7764	824.723			334.49	783.755
54.0485	21.9206					336.286	12.9255							54.0485	370.135					336.286	255.035					54.0485	607.673			336.286	518.019							54.0485	810.953			336.286	783.583
54.3184	30.6761					338.082	8.31133							54.3184	361.925					338.082	254.668					54.3184	575.791			338.082	516.4							54.3184	823.181			338.082	779.36
54.5905	1.43757					339.878	5.53355							54.5905	379.728					339.878	252.631					54.5905	595.91			339.878	517.832							54.5905	833.411			339.878	776.915
54.8625	0.19898					341.673	2.19794							54.8625	373.532					341.673	251.182					54.8625	602.029			341.673	512.006							54.8625	853.641			341.673	776.246
55.1346	22.9605					343.469	3.16646							55.1346	395.335					343.469	255.956					55.1346	592.148			343.469	511.111							55.1346	813.871			343.469	773.843
55.4066	21.7218					345.265	4.75225							55.4066	409.139					345.265	255.803					55.4066	610.267			345.265	509.748							55.4066	840.101			345.265	778.171
55.6765	14.4772					347.061	3.38118							55.6765	402.928					347.061	254.851					55.6765	590.386			347.061	513.463							55.6765	840.33			347.061	780.361
55.9485	21.2386					348.857	4.92643							55.9485	390.732					348.857	258.293					55.9485	594.505			348.857	514.889							55.9485	838.56			348.857	780.851
56.2205	-2.00007					350.653	5.16649							56.2205	404.535					350.653	255.134					56.2205	598.624			350.653	517.378							56.2205	842.789			350.653	781.846
56.4925	16.7304					352.449	6.24501							56.4925	420.338					352.449	257.724					56.4925	624.743			352.449	515.421							56.4925	835.019			352.449	779.47
56.7645	11.3108					354.245	5.99907							56.7645	426.142					354.245	260.852					56.7645	614.862			354.245	518.347							56.7645	863.249			354.245	775.104
57.0344	13.8345					356.041	9.23147							57.0344	423.93					356.041	258.44					57.0344	644.98			356.041	519.54							57.0344	849.477			356.041	776.254
57.3064	4.18424					357.837	15.4688							57.3064	453.734					357.837	258.077					57.3064	625.099			357.837	521.611							57.3064	861.707			357.837	776.703
57.5783	28.534					359.633	14.538							57.5783	433.537					359.633	263.994					57.5783	617.218			359.633	521.694							57.5783	859.937			359.633	783.009
57.8503	14.8837					361.429	16.9743							57.8503	459.34					361.429	265.651					57.8503	643.338			361.429	526.855							57.8503	870.167			361.429	789.835
58.1222	11.2335					363.224	16.9743							58.1222	423.143					363.224	262.424					58.1223	641.457			363.224	532.715							58.1222	880.397			363.224	792.266
58.3921	21.5803					365.02	14.0104							58.3921	452.931					365.02	260.25					58.3921	647.575			365.02	537.184							58.3921	866.625			365.02	797.168
58.664	7.93006					366.816	12.9244							58.664	494.734					366.816	265.662					58.664	631.694			366.816	544.408							58.664	880.855			366.816	796.306
58.9359	24.2798					368.612	20.6365							58.9359	472.537					368.612	263.154					58.9359	651.813			368.612	550.586							58.9359	885.085			368.612	809.312
59.2079	30.6294					370.408	20.5919							59.2079	490.34					370.408	263.717					59.2079	657.932			370.408	552.252							59.2079	871.315			370.408	818.825
59.4776	38.9763					372.204	17.304							59.4776	508.128					372.204	267.444					59.4776	688.05			372.204	561.608							59.4776	893.543			372.204	820.908
59.7495	53.326					374	13.5574							59.7495	521.931					374	271.308					59.7495	660.169			374	571.327							59.7495	909.773			374	825.821
60.0214	43.6756					375.796	16.0105							60.0214	545.734					375.796	273.306					60.0215	668.288			375.796	576.965							60.0214	912.003			375.796	831.931
60.2933	56.0253					377.592	14.023							60.2933	495.536					377.592	270.886					60.2933	668.407			377.592	586.989							60.2933	900.232			377.592	834.849
60.5652	28.3749					379.388	13.7344							60.5652	489.339					379.388	268.794					60.5652	688.526			379.388	592.297							60.5652	910.462			379.388	854.454
60.835	48.7217					381.184	17.2627							60.835	515.127					381.184	271.445					60.835	690.644			381.184	602.093							60.835	916.69			381.184	860.062
61.1068	33.0713					382.98	14.9901							61.1068	518.929					382.98	272.077					61.1068	712.764			382.98	600.995							61.1068	906.92			382.98	859.833
61.3787	47.4209					384.776	16.2221							61.3787	478.732					384.776	271.633					61.3787	682.883			384.776	597.745							61.3787	917.15			384.776	851.792
61.6506	31.7704					386.571	20.5317							61.6506	520.534					386.571	274.25					61.6506	713.002			386.571	588.82							61.6506	935.38			386.571	841.79
61.9203	54.1173					388.367	18.6237							61.9203	510.322					388.367	272.121					61.9203	721.12			388.367	575.321							61.9203	959.608			388.367	829.875
62.1921	54.4669					390.163	18.8531							62.1921	480.124					390.163	269.899					62.1921	725.239			390.163	560.178							62.1921	943.838			390.163	824.943
62.4639	62.8164					391.959	18.0074							62.4639	487.927					391.959	260.511					62.4639	743.358			391.959	553.624							62.4639	976.067			391.959	813.965
62.7358	71.1659					393.755	13.2978							62.7358	485.729					393.755	266.385					62.7358	759.477			393.755	544.612							62.7358	972.297			393.755	802.187
63.0076	91.5154					395.551	14.6706							63.0076	461.531					395.551	258.769					63.0076	741.596			395.551	537.838							63.0076	972.527			395.551	798.819
63.2772	73.8623					397.347	9.46992							63.2772	449.318					397.347	259.695					63.2772	773.714			397.347	528.795							63.2772	978.755			397.347	791.265
63.549	98.2118					399.143	6.86747							63.549	451.12					399.143	257.342					63.549	781.833			399.143	522.834							63.549	1012.98			399.143	783.995
63.8208	94.5613					400.939	7.61956							63.8208	422.922					400.939	254.68					63.8208	781.952			400.939	523.841							63.8208	997.215			400.939	785.871
64.0926	110.911					402.735	7.24435							64.0926	424.724					402.735	254.736					64.0926	796.071			402.735	517.902							64.0926	1011.44			402.735	780.982
64.3622	117.257					404.531	1.41686							64.3622	446.512					404.531	253					64.3622	798.189			404.531	514.309							64.3622	1013.67			404.531	781.839
64.634	117.607					406.327	3.39802							64.634	444.313					406.327	255.493					64.634	796.308			406.327	512.312							64.634	1009.9			406.327	780.418
64.9058	105.956					408.122	4.70693							64.9058	406.115					408.122	254.493					64.9058	832.427			408.122	512.441							64.9058	1018.13			408.122	781.269
65.1775	98.3058					409.918	0.3209							65.1775	417.917					409.918	249.613					65.1775	864.546			409.918	511.894							65.1775	1040.36			409.918	775.136
65.4471	104.653					411.714	0.03121							65.4471	375.704					411.714	256.895					65.4471	828.664			411.714	508.015							65.4471	1062.59			411.714	770.256
65.7189	115.002					413.51	4.83107							65.7189	417.506					413.51	254.69					65.7189	850.783			413.51	511.821							65.7189	1054.82			413.51	778.657
65.9906	97.3513					415.306	4.80733							65.9906	409.307					415.306	252.659					65.9906	846.902			415.306	509.047							65.9906	1067.05			415.306	777.997
66.2623	105.701					417.102	-0.26627							66.2623	435.108					417.102	253.381					66.2623	889.021			417.102	502.986							66.2623	1077.28			417.102	773.305
66.5319	106.047					418.898	3.1182							66.5319	426.896					418.898	252.508					66.5319	899.139			418.898	508.859							66.5319	1087.51			418.898	778.825
66.8036	112.397					420.694	5.32609							66.8036	438.697					420.694	256.169					66.8036	881.258			420.694	508.694							66.8036	1095.74			420.694	776.855
67.0753	108.746					422.49	1.2146							67.0753	464.498					422.49	252.727					67.0753	905.377			422.49	505.939							67.0753	1121.97			422.49	773.144
67.347	135.095					424.286	3.41233							67.347	450.299					424.286	255.854					67.347	865.496			424.286	503.185							67.347	1138.2			424.286	775.907
67.6165	107.442					426.082	5.45874							67.6165	488.086					426.082	254.024					67.6165	933.614			426.082	509.594							67.6165	1124.42			426.082	772.81
67.8882	111.791					427.878	7.50288							67.8882	471.887					427.878	254.263					67.8882	903.733			427.878	505.023							67.8882	1114.65			427.878	771.86
68.1599	92.1408					429.673	3.57383							68.1599	473.688					429.673	259.838					68.1599	899.852			429.673	508.309							68.1599	1138.88			429.673	770.037
68.4294	92.4874					431.469	6.03295							68.4294	485.475					431.469	259.65					68.4294	913.97			431.469	507.595							68.4294	1139.11			431.469	778.273
68.701	100.837					433.265	2.45356							68.701	481.276					433.265	258.929					68.701	912.089			433.265	509.38							68.701	1119.34			433.265	770.77
68.9727	81.186					435.061	2.80835							68.9727	483.077					435.061	260.729					68.9727	906.208			435.061	507.653							68.9727	1113.57			435.061	774.041
69.2443	59.5353					436.857	4.88091							69.2443	462.878					436.857	257.402					69.2443	914.327			436.857	507.876							69.2443	1131.8			436.857	776.903
69.5138	67.8818					438.653	2.05138							69.5138	452.665					438.653	253.831					69.5138	930.445			438.653	505.375							69.5138	1114.03			438.653	773.656
69.7854	68.2311					440.449	3.42215							69.7854	462.465					440.449	255.976					69.7854	900.564			440.449	507.174							69.7854	1106.26			440.449	773.696
70.057	76.5804													70.057	462.266											70.057	892.683											70.057	1096.49
70.3286	80.9296													70.3286	468.067											70.3286	874.802											70.3286	1084.72
70.5981	59.2761													70.5981	441.853											70.5981	862.92											70.5981	1072.94
70.8697	65.6253													70.8697	407.654											70.8697	867.038											70.8697	1053.17
71.1412	63.9746													71.1412	407.454											71.1412	863.157											71.1412	1053.4
71.4107	84.321													71.4107	433.24											71.4107	835.275											71.4107	1071.63
71.6822	92.6703													71.6822	405.041											71.6822	841.394											71.6822	1055.86
71.9538	79.0195													71.9538	418.841											71.9538	855.513											71.9538	1024.09
72.2253	81.3687													72.2253	384.641											72.2254	831.632											72.2253	1042.32
72.4948	91.715													72.4948	404.427											72.4947	827.75											72.4948	1008.55
72.7663	98.0642													72.7663	400.227											72.7663	821.869											72.7663	1030.78
73.0378	114.413													73.0378	390.028											73.0378	819.988											73.0378	1019.01
73.3072	108.76													73.3072	371.813											73.3072	830.106											73.3072	1021.23
73.5787	81.1089													73.5787	347.613											73.5787	826.225											73.5787	1005.46
73.8502	101.458													73.8502	351.413											73.8502	810.344											73.8502	983.693
74.1217	111.807													74.1217	381.213											74.1217	800.462											74.1217	1035.92
74.391	92.1535													74.391	348.999											74.391	788.58											74.391	988.15
74.6625	92.5026													74.6625	356.799											74.6625	782.699											74.6625	972.38
74.934	106.852													74.934	338.598											74.934	786.818											74.934	982.609
75.2033	117.198													75.2033	338.384											75.2033	798.936											75.2033	988.837
75.4748	109.547													75.4748	334.184											75.4748	773.055											75.4748	973.066
75.7462	83.8961													75.7462	337.983											75.7462	785.174											75.7462	955.296
76.0155	78.2424													76.0155	317.769											76.0155	773.292											76.0155	971.524
76.2869	54.5914													76.2869	289.568											76.2869	761.411											76.2869	971.753
76.5583	44.9405													76.5583	287.367											76.5584	785.529											76.5583	933.982
76.8276	45.2867													76.8276	281.153											76.8276	737.647											76.8276	962.21
77.099	39.6358													77.099	276.952											77.099	747.766											77.099	956.439
77.3704	41.9847													77.3704	292.751											77.3704	727.885											77.3704	962.669
77.6418	28.3337													77.6418	272.551											77.6418	724.004											77.6418	934.898
77.9111	26.6799													77.9111	286.336											77.9111	744.122											77.9111	943.126
78.1824	35.0289													78.1824	284.135											78.1824	714.241											78.1824	929.355
78.4538	23.3778													78.4538	283.934											78.4538	720.359											78.4538	927.585
78.723	19.724													78.723	277.719											78.723	708.477											78.723	933.812
78.9944	10.0729													78.9944	281.518											78.9944	710.596											78.9944	924.042
79.2657	6.42189													79.2657	271.316											79.2657	696.715											79.2657	918.271
79.5349	22.768													79.5349	271.101											79.5349	694.833											79.5349	932.499
79.8063	19.1169													79.8063	272.9											79.8063	684.952											79.8063	914.728
80.0776	21.4858													80.0776	252.699											80.0776	687.07											80.0776	908.957
80.3467	0.49264													80.3467	256.483											80.3468	679.188											80.3467	911.185
80.6181	5.61179													80.6181	250.041											80.6181	673.307											80.6181	903.414
80.8894	12.7525													80.8894	266.684											80.8893	671.426											80.8894	893.644
81.1585	11.8842													81.1585	261.092											81.1585	669.544											81.1585	891.871
81.4298	19.0249													81.4298	299.006											81.4298	645.663											81.4298	910.101
81.7011	22.1656													81.7011	256.921											81.7011	643.781											81.7011	890.33
81.9702	17.2972													81.9702	252.836											81.9702	659.899											81.9702	890.557
82.2414	18.4377													82.2414	246.75											82.2414	658.018											82.2414	888.787
82.5127	21.5783													82.5127	274.664											82.5127	642.137											82.5127	873.016
82.7818	28.7098													82.7818	276.579											82.7818	652.255											82.7818	869.244
83.053	29.8503													83.053	274.493											83.053	646.373											83.053	883.473
83.3243	34.9909													83.3243	290.407											83.3243	636.492											83.3243	881.702
83.5933	32.1221													83.5933	282.323											83.5933	648.61											83.5933	873.93
83.8645	31.2625													83.8645	258.237											83.8645	626.729											83.8645	862.159
84.1336	32.394													84.1336	274.152											84.1336	640.847											84.1336	870.386
84.4048	13.5343													84.4048	272.066											84.4048	620.965											84.4048	862.616
84.676	22.6746													84.676	275.98											84.676	617.084											84.676	872.845
84.945	27.8058													84.945	249.895											84.945	625.202											84.945	853.072
85.2162	16.9461													85.2162	279.809											85.2162	625.321											85.2162	843.301
85.4874	24.0864													85.4874	263.787											85.4874	633.439											85.4874	845.531
85.7564	13.2175													85.7564	272.288											85.7564	605.557											85.7564	857.758
86.0275	6.35753													86.0275	264.793											86.0275	615.676											86.0275	845.987
86.2987	11.4978													86.2987	259.298											86.2987	623.795											86.2987	832.217
86.5677	10.6289													86.5677	269.799											86.5677	613.912				--							86.5677	840.444				--
86.8388	33.7688													86.8388	276.304											86.8388	616.031				--							86.8388	824.673
87.1099	22.9088													87.1099	272.809											87.1099	588.15											87.1099	838.902
87.3789	16.0398													87.3789	259.309											87.3789	612.268											87.3789	827.13
87.65	11.1798													87.65	269.814											87.65	616.386											87.65	829.359
87.9189	24.3105													87.9189	272.315											87.9189	592.504											87.9189	805.586
88.19	15.4623													88.19	274.82											88.19	582.623											88.19	821.815
88.4611	8.67693													88.4611	297.325											88.4611	590.741											88.4611	828.045
88.73	-4.11818													88.73	279.825											88.73	598.859											88.73	802.272
89.0011	15.109													89.0011	272.863											89.0011	596.978											89.0011	804.501
89.2722	8.19179													89.2722	277.204											89.2722	591.097											89.2722	824.73
89.5411	26.6736													89.5411	269.527											89.5411	579.214											89.5411	810.958
89.8121	9.19473													89.8121	269.868											89.8121	595.333											89.8121	805.187
90.081	19.7117													90.081	272.19											90.081	587.451											90.081	809.414
90.352	32.2328													90.352	270.531											90.352	583.569											90.352	803.643
90.623	8.75392													90.623	276.872											90.623	589.688											90.623	809.872
90.8919	23.2709													90.8919	285.194											90.8919	581.806											90.8919	810.1
91.1629	21.7919													91.1629	265.535											91.1629	581.924											91.1629	800.329
91.4318	22.3088													91.4318	295.857											91.4318	568.042											91.4318	806.556
91.7028	0.82985													91.7028	278.198											91.7027	580.161											91.7028	794.785
91.9737	7.35088													91.9737	260.538											91.9737	568.28											91.9737	799.014
92.2426	1.86774													92.2426	254.86											92.2426	570.397											92.2426	797.241
92.5135	14.3887													92.5135	281.2											92.5135	562.516											92.5135	777.47
92.7823	20.9056													92.7823	257.522											92.7823	552.634											92.7823	793.698
93.0533	-0.66786													93.0533	263.863											93.0533	526.752											93.0533	799.927
93.3242	23.5657													93.3242	260.203											93.3242	546.871											93.3242	780.156
93.593	11.7974													93.593	260.524											93.593	550.989											93.593	784.383
93.8639	12.0309													93.8639	270.776											93.8639	533.107											93.8639	802.612
94.1327	16.2626													94.1327	260.992											94.1327	549.225											94.1327	804.839
94.4036	22.4961													94.4036	257.226											94.4036	545.344											94.4036	787.068
94.6745	16.7295													94.6745	263.46											94.6745	525.462											94.6745	780.331
94.9433	6.96114													94.9433	255.677											94.9433	535.58											94.9433	779.799
95.2141	9.19473													95.2141	249.91											95.2142	547.698											95.2141	785.279
95.4829	17.4263													95.4829	258.127											95.4829	515.816											95.4829	800.747
95.7538	17.6597													95.7538	260.36											95.7537	521.935											95.7538	788.226
96.0246	5.89324													96.0246	250.594											96.0246	516.053											96.0246	793.706
96.2933	-1.87513													96.2933	260.81											96.2933	524.171											96.2933	771.174
96.5642	10.3582													96.5642	270.481											96.5642	524.29											96.5642	794.653
96.8329	16.5898													96.8329	262.044											96.8329	516.407											96.8329	786.121
97.1037	-1.22855													97.1037	251.614											97.1037	534.526											97.1037	781.6
97.3724	8.86018													97.3724	260.122											97.3724	518.961											97.3724	797.068
97.6432	12.9497													97.6432	260.559											97.6432	531.43											97.6432	798.547
97.914	18.9588													97.914	260.94											97.914	521.898											97.914	790.027
98.1827	18.8912													98.1827	273.318											98.1827	508.363											98.1827	777.494
98.4534	12.8233													98.4534	255.699											98.4535	514.831											98.4534	798.973
98.7221	2.75559													98.7221	262.067											98.7221	523.296											98.7221	794.441
98.9929	16.6874													98.9929	260.409											98.9929	513.764											98.9929	781.92
99.2615	16.62													99.2615	258.748											99.2615	513.88											99.2615	795.387
99.5322	14.552													99.5322	273.09											99.5323	524.174											99.5322	780.866
99.803	14.4838													99.803	263.431											99.803	508.468											99.803	800.345
100.072	4.3771													100.072	270.017											100.072	516.743											100.072	811.812
100.342	14.2534													100.342	271.171											100.342	535.037											100.342	795.291
100.611	24.2671													100.611	256.317											100.611	527.312											100.611	778.758
100.882	16.9968													100.882	261.471											100.882	533.606											100.882	798.237
101.15	13.7205													101.15	274.616											101.15	533.881											101.15	803.704
101.421	18.4501													101.421	257.77											101.421	520.174											101.421	783.183
101.689	-0.8263													101.689	270.915											101.689	510.45											101.689	804.65
101.96	17.9033													101.96	276.07											101.96	536.743											101.96	772.128
102.231	20.6329													102.231	255.224											102.231	531.036											102.231	787.607
102.499	9.35646													102.499	250.369											102.499	543.311											102.499	797.074
102.77	22.086													102.77	273.523											102.77	547.604											102.77	798.552
103.039	20.8099													103.039	258.686											103.039	543.879											103.039	786.019
103.309	15.5391													103.309	261.915											103.309	540.172											103.309	785.497
103.578	2.26288													103.578	250.741											103.578	536.447											103.578	792.964
103.848	12.992													103.848	269.488											103.848	540.739											103.848	794.442
104.117	7.71581													104.117	272.227											104.117	531.014											104.117	791.909
104.387	4.44491													104.387	272.973											104.387	549.307											104.387	789.387
104.656	21.1686													104.656	265.713											104.656	537.581											104.656	792.854
104.927	13.8981													104.927	262.458											104.927	541.873											104.927	794.332
105.195	8.60869													105.195	255.198											105.195	544.148											105.195	791.798
105.466	0.95351													105.466	273.943											105.466	534.44											105.466	791.276
105.736	17.2994													105.736	262.69											105.736	524.732											105.736	786.754
106.005	7.64131													106.005	257.429											106.005	535.007											106.005	782.221
106.275	5.98713													106.275	262.175											106.275	535.299											106.275	785.698
106.544	20.3589													106.544	272.914											106.544	533.573											106.544	783.165
106.814	20.7444													106.814	263.66											106.814	537.865											106.814	794.642
107.083	13.1259													107.083	270.399											107.083	516.139											107.083	782.109
107.353	5.51136													107.353	261.145											107.353	518.431											107.353	779.586
107.621	13.6548													107.621	269.886											107.621	530.704											107.621	769.052
107.892	8.19295													107.892	266.63											107.892	526.996											107.892	764.53
108.16	6.70501													108.16	265.714											108.16	537.27											108.16	771.996
108.431	13.2431													108.431	271.528											108.431	525.561											108.431	759.474
108.699	21.7551													108.699	257.28											108.699	523.835											108.699	758.939
108.97	28.2931													108.97	255.041											108.97	526.126											108.97	770.417
109.238	14.8051													109.238	250.896											109.238	528.4											109.238	775.883
109.509	17.3431													109.509	256.802											109.509	522.691											109.509	757.36
109.777	13.855													109.777	264.691											109.777	526.964											109.777	790.826
110.047	0.38597													110.047	270.595											110.047	516.639											110.047	770.303
110.316	11.2231													110.316	268.487											110.316	519.885											110.316	773.769
110.586	13.7092													110.586	264.39											110.586	529.142											110.586	765.246
110.854	10.1914													110.854	268.279											110.854	518.388											110.854	766.712
111.125	12.6769													111.125	258.186											111.125	511.644											111.125	776.189
111.393	27.1591													111.393	280.075											111.393	506.891											111.393	771.654
111.663	23.6451													111.663	259.978											111.663	522.147											111.663	767.131
111.932	14.1267													111.932	263.832											111.932	513.393											111.932	760.597
112.202	18.6127													112.202	248.683											112.202	506.649											112.202	772.074
112.47	13.0948													112.47	251.527											112.47	517.895											112.47	775.539
112.741	19.5802													112.741	268.377											112.741	521.151											112.741	763.016
113.009	6.06231													113.009	267.221											113.009	514.397											113.009	774.481
113.279	10.5482													113.279	260.072											113.279	519.653											113.279	771.958
113.548	3.02973													113.548	256.915											113.548	504.899											113.548	761.423
113.818	3.51563													113.818	269.766											113.818	512.155											113.818	758.9
114.086	-0.00239													114.086	266.196											114.086	515.401											114.086	766.365
114.356	6.58307													114.356	248.256											114.356	510.657											114.356	775.841
114.625	5.1861													114.625	260.314											114.625	517.903											114.625	769.306
114.895	17.794													114.895	270.373											114.895	505.158											114.895	770.783
115.163	8.39707													115.163	260.432											115.163	510.404											115.163	768.034
115.433	9.00495													115.433	260.491											115.433	517.66											115.433	784.707
115.702	15.6079													115.702	272.549											115.702	516.905											115.702	771.374
115.972	10.2157													115.972	260.989											115.972	512.161											115.972	768.046
116.24	12.8187													116.24	258.028											116.24	511.407											116.24	764.713
116.51	5.42654													116.51	267.075											116.51	508.662											116.51	765.385
116.778	10.0295													116.778	258.115											116.778	523.686											116.778	770.052
117.046	6.63248													117.046	271.154											117.046	508.554											117.046	766.719
117.317	5.24013													117.317	256.203											117.317	517.43											117.317	779.391
117.585	-2.15695													117.585	265.242											117.585	514.298											117.585	762.058
117.855	16.4507													117.855	262.289											117.855	519.174											117.855	766.73
118.123	13.0536													118.123	257.328											118.123	518.042											118.123	765.397
118.393	9.66131													118.393	258.375											118.393	514.917											118.393	768.069
118.661	12.2642													118.661	247.414											118.661	497.786											118.661	770.736
118.932	6.8717													118.932	254.464											118.932	506.661											118.932	769.408
119.2	17.4745													119.2	261.503											119.2	511.53											119.2	772.075
119.47	6.08212													119.47	262.549											119.47	506.405											119.47	762.747
119.738	4.6849													119.738	265.588											119.738	513.273											119.738	777.413
120.006	7.28766													120.006	264.627											120.006	522.142											120.006	766.08

## Sheet: Fig. 2h 
Fig. 2h
Wavelength (nm)	SHG intensity for σ+	SHG intensity for σ-
549.796	9.78753	8.58434
550.059	6.38693	6.69459
550.321	10.3863	10.0048
550.584	4.68573	5.51502
550.846	8.98513	2.42523
551.109	0.58453	3.53546
551.371	5.88393	5.24566
551.634	6.28332	6.6559
551.896	-0.91728	0.26611
552.159	3.78212	8.27635
552.422	7.48152	11.2866
552.684	12.4809	9.39679
552.947	-0.61969	6.50703
553.209	8.97971	9.01723
553.472	5.07911	3.32747
553.734	5.77851	2.93767
553.997	12.1779	10.8479
554.259	5.27731	3.75811
554.522	4.17671	7.76835
554.784	8.17611	4.37855
555.047	6.6755	7.08879
555.309	6.8749	2.99899
555.572	7.3743	9.10923
555.834	4.3737	6.81943
556.097	6.5731	9.02967
556.359	1.7725	8.33987
556.622	3.4719	3.35011
556.885	10.4713	7.76035
557.147	5.27069	4.27055
557.41	3.37009	6.58079
557.672	7.76949	7.29099
557.935	2.16889	7.60123
558.197	7.96829	9.91143
558.46	5.96768	1.62167
558.722	6.96708	9.83187
558.985	7.96648	6.04211
559.247	8.36588	7.15231
559.51	6.46528	5.36256
559.772	11.3647	10.9727
560.034	1.26408	2.08296
560.297	6.66348	3.6932
560.559	2.76288	7.1034
560.822	6.66227	9.91364
561.084	6.16167	8.32384
561.347	4.86107	7.03408
561.609	6.46047	8.54428
561.872	6.25987	6.95452
562.134	5.05927	5.36472
562.397	5.35866	5.27496
562.659	10.9581	10.3852
562.922	6.35746	5.5954
563.184	7.95686	7.2056
563.447	9.05626	11.8158
563.709	6.85566	3.82604
563.971	2.95506	6.73624
564.234	4.25446	10.8465
564.496	11.3538	4.45668
564.759	6.25325	10.0669
565.021	5.45265	3.27712
565.284	3.65205	3.08736
565.546	10.1515	13.5976
565.809	4.65085	6.9078
566.071	5.75025	7.118
566.333	10.2497	11.5282
566.596	3.24904	5.43844
566.858	8.24844	10.1486
567.121	4.24784	5.65888
567.383	2.04724	2.16908
567.646	11.3466	9.67933
567.908	3.74604	6.68953
568.17	3.54544	2.29973
568.433	8.24483	4.10997
568.695	5.64423	7.72017
568.958	6.94363	7.83041
569.22	4.84303	6.54061
569.482	7.54243	6.25081
569.745	9.64183	6.66105
570.007	10.4412	4.57125
570.27	2.84063	11.3815
570.532	7.04003	2.49169
570.794	8.13942	8.30189
571.057	5.13882	4.31213
571.319	3.53822	4.32233
571.582	6.83762	5.03257
571.844	5.93702	5.04277
572.106	8.23642	10.553
572.369	7.93582	7.16321
572.631	5.83522	2.97341
572.894	5.63461	3.88365
573.156	8.13401	10.3939
573.418	4.63341	2.00406
573.681	-0.86719	3.0143
573.943	7.93221	6.2245
574.205	2.23161	1.3347
574.468	13.331	12.5449
574.73	3.13041	6.75514
574.993	8.42981	11.0634
575.255	3.7292	2.9693
575.517	7.1286	7.57522
575.78	1.128	4.48115
576.042	7.5274	7.68706
576.304	4.3268	9.09298
576.567	2.8262	-1.70109
576.829	11.2256	9.70482
577.091	5.825	-0.18927
577.354	9.0244	7.01667
577.616	3.3238	4.72272
577.878	7.12319	7.92955
578.141	8.62259	8.93641
578.403	7.22199	9.54563
578.665	8.52139	16.0566
578.928	3.42079	7.76755
579.19	5.52019	5.67849
579.452	6.11959	8.38943
579.715	4.01899	6.60041
579.977	7.91839	9.41135
580.239	8.91779	5.82229
580.502	5.31718	3.83328
580.764	7.71658	10.4442
581.026	8.71598	5.25516
581.288	6.51538	6.5661
581.551	9.01478	10.4771
581.813	5.31418	7.08802
582.075	6.11358	5.39896
582.338	8.11298	10.2099
582.6	9.61238	9.62088
582.862	3.11178	2.33182
583.125	5.11117	9.7428
583.387	12.4106	12.9537
583.649	6.50997	7.16468
583.911	12.0094	10.5756
584.174	8.90877	14.0866
584.436	4.60817	6.29755
584.698	0.30757	4.70849
584.961	12.007	15.0195
585.223	0.50637	3.53041
585.485	7.10577	7.64135
585.747	7.70517	11.7523
586.01	1.20456	2.46327
586.272	5.70396	8.27421
586.534	7.10336	3.88516
586.796	3.70276	5.4961
587.059	11.3022	7.50708
587.321	-2.09844	10.218
587.583	7.40096	9.62896
587.845	6.60036	10.9399
588.108	7.99976	8.25088
588.37	11.3992	13.8618
588.632	5.09856	5.77276
588.894	7.79796	12.8837
589.157	5.49735	10.7947
589.419	9.99675	11.4056
589.681	8.99615	11.4166
589.943	5.39555	12.3275
590.206	10.695	7.33849
590.468	8.49435	11.0494
590.73	5.69375	7.86037
590.992	9.69315	16.0713
591.255	16.6926	10.8823
591.517	7.59195	15.7932
591.779	12.9914	16.7042
592.041	11.9908	17.5151
592.303	16.6901	22.2261
592.566	17.5895	21.637
592.828	24.6889	32.248
593.09	26.7883	33.6589
593.352	36.2877	44.9699
593.615	45.0871	48.7808
593.877	46.6865	60.8918
594.139	63.0859	75.6027
594.401	69.6853	90.8137
594.663	66.5847	92.5246
594.926	81.5841	99.7356
595.188	85.9835	114.647
595.45	85.8829	101.657
595.712	97.5823	118.068
595.974	108.782	132.679
596.236	105.381	127.89
596.499	110.981	140.801
596.761	112.08	138.312
597.023	107.879	143.623
597.285	107.579	142.034
597.547	106.078	132.945
597.81	103.778	128.856
598.072	104.577	129.067
598.334	83.6763	114.878
598.596	74.7757	98.6888
598.858	75.6751	81.6998
599.12	57.4745	78.9107
599.382	58.5739	72.0216
599.645	51.1733	62.5326
599.907	44.6727	54.9436
600.169	42.4721	55.8545
600.431	36.1715	51.4655
600.693	31.6709	39.4764
600.955	29.3703	37.7873
601.218	25.8697	40.0983
601.48	26.7691	33.8093
601.742	25.4685	28.2202
602.004	14.8679	25.0311
602.266	16.8673	17.7421
602.528	17.8667	15.453
602.79	9.76612	18.364
603.052	11.1655	15.0749
603.315	5.56492	12.0859
603.577	5.96432	10.6968
603.839	10.5637	15.2078
604.101	7.16312	9.61871
604.363	2.96251	7.02965
604.625	5.06191	9.94059
604.887	9.46131	10.9515
605.149	9.16071	10.7625
605.412	4.46011	5.77345
605.674	6.65951	6.68439
605.936	14.4589	8.89533
606.198	6.15831	9.90627
606.46	11.2577	10.6172
606.722	3.75711	8.92815
606.984	8.75651	4.53909
607.246	3.95591	8.95003
607.508	9.25531	8.56098
607.77	7.75471	13.6719
608.032	0.75411	9.08286
608.295	8.45351	5.79384
608.557	4.85291	11.2048
608.819	7.45231	11.2157
609.081	8.1517	5.72666
609.343	7.7511	13.5376
609.605	3.45051	4.54854
609.867	7.5499	8.05948
610.129	2.9493	7.87042
610.391	5.4487	2.38136
610.653	7.8481	11.1923
610.915	6.3475	13.5032
611.177	5.2469	3.81418
611.439	5.6463	9.62513
611.701	8.4457	10.6361
611.963	11.3451	3.04701
612.226	18.6445	16.758
612.488	-3.2561	7.36893
612.75	3.6433	8.07987
613.012	3.6427	6.59081
613.274	11.8421	10.3956
613.536	3.3415	-0.7009
613.798	5.0409	6.90258
614.06	9.5403	16.1061
614.322	3.3397	8.10954
614.584	4.5391	5.51302
614.846	4.7385	8.31649
615.108	7.6379	8.31997
615.37	5.3373	8.12345
615.632	7.9367	11.0269
615.894	5.0361	8.1304
616.156	6.5355	8.73388
616.418	10.0349	9.33736
616.68	8.23429	4.74084
616.942	4.63369	8.34432
617.204	1.23309	8.64779
617.466	6.53249	6.55127
617.728	2.03189	8.35475
617.99	4.53129	11.1582
618.252	5.33069	5.66171
618.514	4.83009	9.96518
618.776	9.32949	11.7687
619.038	-0.37111	3.07214
619.3	9.62829	11.3756
619.562	8.12769	8.7791
619.824	4.92709	4.58257
620.086	5.12649	7.08605
620.348	5.82589	4.48953
620.61	4.42529	4.69301
620.872	7.92469	7.09649
621.134	5.52409	6.29996
621.396	1.82349	7.10344
621.658	9.92289	4.60692
621.92	5.02229	10.5104
622.182	0.92169	2.51388
622.444	8.22109	11.5174
622.706	5.72049	9.62083
622.968	5.61989	1.52431
623.23	6.11929	4.32779
623.492	11.4187	14.6313
623.754	-2.08191	3.23474
624.016	5.41749	6.03822
624.277	2.61689	6.64168
624.539	11.4163	7.44516
624.801	6.81569	5.34864
625.063	6.71509	7.75212
625.325	-0.98551	8.4556
625.587	7.41389	7.55908
625.849	1.31329	4.16255
626.111	10.8127	8.46603
626.373	5.61209	3.96951
626.635	3.51149	9.37299
626.897	6.11089	7.07646
627.159	4.91029	8.37994
627.421	7.60969	12.7834
627.683	2.40909	4.3869
627.945	10.0085	2.49038
628.206	3.90789	9.89384
628.468	-1.09271	4.29732
628.73	13.5067	11.8008
628.992	5.10609	6.70428
629.254	1.40549	0.70775
629.516	4.10489	7.91123
629.778	7.30429	10.5147
630.04	3.40368	4.41819
630.302	4.80309	8.92166
630.564	3.40249	5.62514
630.826	3.60188	9.02862
631.087	4.70129	2.43208
631.349	3.90069	7.23556
631.611	6.90009	7.03904
631.873	10.0995	10.9425
632.135	7.09889	7.446
632.397	3.09829	4.64947
632.659	7.39769	2.45295
632.921	6.89708	13.7564
633.182	4.59649	4.15989
633.444	1.99589	5.06337
633.706	11.8953	7.66685
633.968	-0.30531	3.87033
634.23	7.49409	6.77381
634.492	2.99349	3.07728
634.754	5.79289	8.48076
635.016	6.79228	6.68424
635.277	8.09169	8.9877
635.539	4.59109	5.09118
635.801	6.99049	3.39466
636.063	6.88989	6.79814
636.325	1.78929	7.10162
636.587	-0.41131	-1.49491
636.849	6.28808	5.50857
637.11	5.78749	8.31204
637.372	8.58689	6.31552
637.634	5.38629	6.41899
637.896	7.48569	8.02247
638.158	7.28509	4.72595
638.42	6.58449	8.62943
638.681	2.88389	8.93289
638.943	2.28329	4.63637
639.205	6.68269	10.2399
639.467	8.58209	11.5433
639.729	6.98149	6.2468
639.991	4.28089	4.25028
640.252	5.68029	8.35375
640.514	6.37969	4.25722
640.776	1.87909	4.6607
641.038	8.97849	4.16418
641.3	-1.42211	3.7569
641.561	6.87729	2.74573
641.823	7.37669	9.53452
642.085	7.27609	8.42331
642.347	2.97549	5.51211
642.609	2.17489	2.40089
642.87	5.87429	5.08973
643.132	6.87369	12.9785
643.394	0.67309	-0.23269
643.656	4.47249	2.1561
643.918	3.57189	9.44489
644.179	6.67129	4.13373
644.441	8.47069	10.5225
644.703	2.77009	3.61131
644.965	4.96949	5.5001
645.226	7.56889	5.18893
645.488	7.16829	11.1777
645.75	2.16769	2.86651
646.012	3.36709	3.6553
646.274	6.56649	9.84409
646.535	3.86589	6.73293
646.797	5.56529	6.12172
647.059	2.46469	4.21051
647.321	5.76409	3.1993
647.582	4.26349	6.08813
647.844	8.96289	7.77692
648.106	3.16229	6.36571
648.368	6.86169	8.65451
648.629	7.7611	8.64334
648.891	2.6605	2.23213
649.153	5.5599	0.22092
649.415	2.9593	5.20971
649.676	4.3587	9.39854
649.938	5.0581	2.38734
650.2	5.8575	6.17612

## Sheet: Fig. 2i
Fig. 2i
Wavelength (nm)	SHG intensity for σ+	SHG intensity for σ-
549.796	7.4	12.4
550.059	7.6	2.2
550.321	8.2	8.3
550.584	10.1	6.5
550.846	7.2	6.3
551.109	-1.2	-2.6
551.371	6.6	8.8
551.634	7.2	5.9
551.896	5.7	0.8
552.159	10.1	2.7
552.422	7.7	1
552.684	7.1	7.5
552.947	4.5	5
553.209	10.9	6.1
553.472	6.2	2.4
553.734	3.2	7.9
553.997	13.6	6.1
554.259	5.9	-0.2
554.522	5.5	5.3
554.784	9.4	5.4
555.047	5.6	2.2
555.309	3.2	4.1
555.572	9.8	8.3
555.834	3.4	1.6
556.097	7	7.2
556.359	9.4	0.9
556.622	-0.9	3
556.885	11.7	9.6
557.147	11.9	2
557.41	-1.5	0.5
557.672	5.7	3.3
557.935	9.1	1.5
558.197	6.2	3.2
558.46	6	1.9
558.722	10.3	3.7
558.985	6	2
559.247	4.1	11.6
559.51	10.3	-0.7
559.772	6.9	6.1
560.034	1.3	1
560.297	10.2	2.2
560.559	4.4	5.4
560.822	5.9	8.1
561.084	8.5	3.5
561.347	10.7	3.4
561.609	4.9	4.3
561.872	7.6	2.7
562.134	6.8	4.1
562.397	2.5	4.7
562.659	14.5	7.9
562.922	4.9	1.7
563.184	6.9	9.2
563.447	10.9	9
563.709	6.2	2.8
563.971	2.9	6.5
564.234	13	4.1
564.496	1.9	2.9
564.759	9	7.8
565.021	4.4	1.7
565.284	5.6	2.5
565.546	7.2	5.7
565.809	8.5	3.7
566.071	2.6	0.5
566.333	12	7.9
566.596	8.5	3.9
566.858	2.8	8.4
567.121	5.4	2.8
567.383	6	0.4
567.646	12.8	2.9
567.908	2.8	6.4
568.17	2.6	3
568.433	5.6	-1.4
568.695	6.4	5.7
568.958	7	-2.5
569.22	6	6
569.482	4.5	7.6
569.745	-1.5	4.7
570.007	11.6	3.7
570.27	5.9	6.6
570.532	7.7	-1
570.794	7.7	7.6
571.057	3.5	10.4
571.319	1.7	-3.8
571.582	3.5	1.8
571.844	9	7
572.106	6.1	5
572.369	4.6	2.7
572.631	3.3	3.4
572.894	6.2	4.1
573.156	6.6	-0.6
573.418	-0.3	1.3
573.681	2.1	1.2
573.943	2.9	1.2
574.205	2.1	0.1
574.468	10.7	8.8
574.73	5.3	-3.3
574.993	7.1	9
575.255	3.1	3.1
575.517	7.3	2.2
575.78	0.7	0.2
576.042	8.6	7
576.304	5.6	3.4
576.567	5.5	2.5
576.829	11	8.6
577.091	2.2	-1.3
577.354	1.9	4.4
577.616	3.9	4.9
577.878	3.2	-4.1
578.141	9.3	8.9
578.403	6.8	2.9
578.665	4.4	1.6
578.928	9.2	9.4
579.19	5.1	4
579.452	8.4	2.3
579.715	6.1	6.5
579.977	4.7	5.5
580.239	8.4	4.6
580.502	3.8	0.8
580.764	13.3	6.9
581.026	2.2	-1.3
581.288	6	4.4
581.551	8.1	9.4
581.813	1.7	-0.6
582.075	11.3	3.2
582.338	11.2	5.8
582.6	4.5	3.3
582.862	4.2	2.7
583.125	11.2	6.6
583.387	7.4	3.8
583.649	7.1	6.3
583.911	9.7	14.2
584.174	11.4	1
584.436	5.8	4.6
584.698	7.4	-0.3
584.961	6.2	6.8
585.223	8.4	4.5
585.485	6	12.6
585.747	8.9	5.6
586.01	0.1	2.5
586.272	16.4	11.1
586.534	6.9	2.2
586.796	1.2	1.7
587.059	12	9.6
587.321	3.7	0.9
587.583	8.3	4.8
587.845	11.2	7.3
588.108	10.2	2
588.37	6	11.1
588.632	8.7	8.2
588.894	12.1	5.9
589.157	1.8	5.8
589.419	15.7	8.1
589.681	13.9	5.7
589.943	9	10.8
590.206	14.5	9.4
590.468	4.6	3.8
590.73	8.2	7.2
590.992	16.2	14.5
591.255	18.9	6.5
591.517	16	13.1
591.779	16.8	12.6
592.041	20.5	8.1
592.303	21.5	13.8
592.566	29.6	20.8
592.828	40.9	19.8
593.09	54.6	26.9
593.352	73.7	49.5
593.615	105.4	59.9
593.877	131.4	76.4
594.139	174.1	112.6
594.401	204.9	128.4
594.663	232.8	160.3
594.926	270.9	166.1
595.188	286	191
595.45	302.7	194.1
595.712	315.5	198.9
595.974	319.8	210.4
596.236	334.8	213.6
596.499	329	218
596.761	345.8	216.5
597.023	341.7	212.8
597.285	349.4	214.6
597.547	342.9	210.3
597.81	316.9	212.4
598.072	310.2	206.9
598.334	284.2	182.7
598.596	245.1	168.1
598.858	224	157
599.12	197.7	138.9
599.382	173.3	126.5
599.645	146	110.8
599.907	132.6	94.8
600.169	120	89
600.431	129	91.6
600.693	106	74.8
600.955	92.1	66.4
601.218	81	67.9
601.48	70.8	49.1
601.742	63.8	45.6
602.004	49.6	40.4
602.266	37	20.4
602.528	30.8	24.2
602.79	25.4	17.5
603.052	21.1	10.7
603.315	9	6.4
603.577	11.6	13.5
603.839	10.6	4.1
604.101	6.4	6.9
604.363	8.5	10.3
604.625	11.6	3.4
604.887	11.5	8.1
605.149	11	10.6
605.412	10.7	-1.2
605.674	5.2	1.7
605.936	13	9.6
606.198	7.6	6.8
606.46	9.4	7.2
606.722	5.4	5.1
606.984	2.5	2.5
607.246	4.8	1.2
607.508	5	12
607.77	10.3	1.1
608.032	6	5
608.295	6.5	3.4
608.557	14.2	9.7
608.819	4	3.6
609.081	8.1	3.3
609.343	7.4	4.4
609.605	2.4	-4.5
609.867	4.3	3.7
610.129	10.4	6.4
610.391	3.3	1.1
610.653	10.8	8.2
610.915	5.2	4
611.177	2.5	5.9
611.439	8.8	11.1
611.701	7.3	0.5
611.963	13.5	8.4
612.226	8.4	9.9
612.488	0.6	-1.6
612.75	3.7	3.1
613.012	7.7	8.8
613.274	12.3	7.4
613.536	-1.8	-3.3
613.798	8.3	9.9
614.06	10.1	3.2
614.322	4.5	5.3
614.584	7.2	6.7
614.846	6.8	0.9
615.108	5.3	2.7
615.37	11	7.7
615.632	6.7	1.3
615.894	6	2.2
616.156	4.8	8.5
616.418	6.9	3
616.68	5.6	7.5
616.942	8.1	7.2
617.204	3.2	-3
617.466	-8.1	1.9
617.728	10.8	4.4
617.99	6.5	5.9
618.252	5.8	0.1
618.514	4	10.8
618.776	6	1.3
619.038	1.7	-0.6
619.3	12	8.5
619.562	13.4	0.5
619.824	0	1.7
620.086	1.4	6.3
620.348	7.9	-2.1
620.61	-0.2	0.2
620.872	9.2	13.3
621.134	5.3	0.7
621.396	0.3	-2.4
621.658	8.8	10.4
621.92	8.9	3
622.182	0.9	-3.1
622.444	9.3	10.2
622.706	6.4	4.7
622.968	2.1	-4.2
623.23	7.7	11.8
623.492	10.4	9
623.754	3	-3.9
624.016	3.4	4.3
624.277	3	-1.1
624.539	5.2	-0.7
624.801	3	7.9
625.063	5.5	3.8
625.325	2.3	0.8
625.587	7.4	9.1
625.849	4.4	0.6
626.111	5.6	-0.9
626.373	4.4	6.3
626.635	12.3	8.3
626.897	3.7	0
627.159	4.5	6.2
627.421	9.6	5.2
627.683	1.9	1.9
627.945	2.5	7.6
628.206	4.7	5.4
628.468	2.6	-3.3
628.73	9.6	11
628.992	5.6	-0.3
629.254	-0.7	-4.8
629.516	4.6	6.3
629.778	5.3	3.7
630.04	4.1	-2.2
630.302	-1.2	4
630.564	4.6	-1.9
630.826	8.1	3.2
631.087	3.8	0.7
631.349	5.5	6
631.611	2.4	0.8
631.873	16.1	8.3
632.135	6	5.8
632.397	2.9	0.7
632.659	2.3	2.8
632.921	7.9	4.6
633.182	1	-4
633.444	1.8	5.2
633.706	8.9	7.9
633.968	-2.1	-6.6
634.23	9.1	8.9
634.492	-0.1	-1.5
634.754	5.6	0.8
635.016	2.5	7.3
635.277	12.8	6
635.539	5.3	0.6
635.801	1.8	5.8
636.063	9.2	1.2
636.325	0.5	-3.7
636.587	-0.4	7.7
636.849	8.1	4.3
637.11	2.5	-0.9
637.372	3.8	1.6
637.634	5.8	2.4
637.896	5.3	2.2
638.158	7.8	10.3
638.42	6.4	6.5
638.681	4.9	2.9
638.943	2.5	3.3
639.205	6.1	3.2
639.467	5.1	5.1
639.729	5.7	5.1
639.991	3.9	-1.9
640.252	-3.5	3.2
640.514	8.8	3.9
640.776	5.8	2.1
641.038	0.2	-0.5
641.3	3.9	4.9
641.561	6	1.8
641.823	3.6	2.5
642.085	6.4	6.7
642.347	6.6	0.4
642.609	0.1	-8
642.87	2.4	4.1
643.132	8.4	7.9
643.394	1.2	-4.1
643.656	-0.5	3.9
643.918	5	3.9
644.179	-1.1	0.5
644.441	3.7	9.7
644.703	5.8	2.3
644.965	2.4	2.3
645.226	8.1	6.6
645.488	11.2	5.4
645.75	2.5	-2.3
646.012	1.5	5.1
646.274	8.7	6
646.535	5.2	-2.5
646.797	3.8	7.9
647.059	1.9	0
647.321	5.1	-4.9
647.582	1.6	3.8
647.844	9.3	4.3
648.106	3.9	1.6
648.368	1.9	7.7
648.629	5.8	8.8
648.891	2.9	-4.5
649.153	1	3.8
649.415	5.1	6.9
649.676	4.8	4.6
649.938	-1.5	3.9
650.2	5.5	1.8

## Sheet: Fig. 2j
Fig. 2j
Theta (degree)	SHG intensity (a.u.)
0	211.6
10	212
20	153
30	135
40	115.7
50	124.9
60	132.3
70	109
80	100
90	110.6
100	110.4
110	117.2
120	116.3
130	138
140	146.23
150	143
160	170
170	167.6
180	185.5

## Sheet: Fig. 4c
Fig. 4c
Stacking order	Binding energy (eV/star)
A-A	4.4109
A-B	4.4148
A-C	4.4174
A-D	4.4213
A-E	4.4538
A-A'	3.8727
A-B'	3.8935
A-C'	3.8766
A-D'	3.8909
A-E'	3.9078

## Sheet: Fig. 4d
Fig. 4d
r (Å)	g(r) of A-E	g(r) of A-E'
0	0	0
0.05	0	0
0.1	0	0
0.15	0	0
0.2	0	0
0.25	0	0
0.3	0	0
0.35	0	0
0.4	0	0
0.45	0	0
0.5	0	0
0.55	0	0
0.6	0	0
0.65	0	0
0.7	0	0
0.75	0	0
0.8	0	0
0.85	0	0
0.9	0	0
0.95	0	0
1	0	0
1.05	0	0
1.1	0	0
1.15	0	0
1.2	0	0
1.25	0	0
1.3	0	0
1.35	0	0
1.4	0	0
1.45	0	0
1.5	0	0
1.55	0	0
1.6	0	0
1.65	0	0
1.7	0	0
1.75	0	0
1.8	0	0
1.85	0	0
1.9	0	0
1.95	0	0
2	0	0
2.05	0	0
2.1	0	0
2.15	0	0
2.2	0	0
2.25	0	0
2.3	0	0
2.35	0	0
2.4	0	0
2.45	0	0
2.5	0	0
2.55	0	0
2.6	0	0
2.65	0	0.001
2.7	0	0.006
2.75	0	0.021
2.8	0	0.057
2.85	0	0.126
2.9	0	0.234
2.95	0	0.381
3	0.011	0.559
3.05	0.147	0.766
3.1	0.783	0.989
3.15	1.95	1.203
3.2	2.858	1.374
3.25	3.461	1.483
3.3	4.062	1.533
3.35	3.982	1.531
3.4	3.264	1.47
3.45	2.338	1.345
3.5	1.219	1.185
3.55	0.375	1.043
3.6	0.059	0.965
3.65	0.004	0.961
3.7	0	1.003
3.75	0	1.044
3.8	0	1.044
3.85	0	0.989
3.9	0	0.908
3.95	0	0.842
4	0	0.813
4.05	0	0.808
4.1	0	0.81
4.15	0	0.816
4.2	0	0.838
4.25	0	0.882
4.3	0	0.938
4.35	0.002	0.984
4.4	0.024	1.001
4.45	0.16	0.984
4.5	0.525	0.941
4.55	0.956	0.886
4.6	1.208	0.832
4.65	1.634	0.793
4.7	2.26	0.78
4.75	2.275	0.791
4.8	1.683	0.817
4.85	0.985	0.848
4.9	0.377	0.878
4.95	0.07	0.894
5	0.005	0.881
5.05	0	0.836
5.1	0	0.78
5.15	0	0.749
5.2	0	0.764
5.25	0	0.812
5.3	0	0.853
5.35	0	0.854
5.4	0	0.809
5.45	0.005	0.745
5.5	0.066	0.695
5.55	0.353	0.673
5.6	0.876	0.682
5.65	1.35	0.717
5.7	2.068	0.763
5.75	3.162	0.79
5.8	3.55	0.773
5.85	2.802	0.709
5.9	1.439	0.617
5.95	0.424	0.527
6	0.069	0.47

## Sheet: Fig. 5c
Fig. 5c
lower			upper			overlapped
Raman Shift (cm-1)	Intensity for σ+	Intensity for σ-	Raman Shift (cm-1)	Intensity for σ+	Intensity for σ-	Raman Shift (cm-1)	Intensity for σ+	Intensity for σ-
198.795	1303.74	1279.74	198.795	1091.95	1024.68	198.795	707.14	648.035
200.602	1351.14	1263	200.602	1088.99	1004.27	200.602	651.019	585.192
202.41	1218.28	1263	202.41	1088	1046.91	202.41	653.994	614.937
204.217	1264.56	1240.21	204.217	1088.99	986.565	204.217	704.527	577.352
206.024	1191.3	1279.31	206.024	1126.34	1011.55	206.024	657.834	612.375
207.831	1270.9	1270.25	207.831	1095.81	984.708	207.831	587.796	603.253
209.639	1254.63	1217.78	209.639	1093.07	962.726	209.639	651.755	588.495
211.446	1211.74	1245.78	211.446	983.497	975.448	211.446	633.828	584.158
213.253	1133.74	1181.23	213.253	979.953	994.112	213.253	623.467	564.935
215.06	1192.44	1150.56	215.06	986.623	917.419	215.06	599.347	554.539
216.867	1219.48	1126.46	216.867	983.243	925.209	216.867	590.487	518.313
218.675	1164.06	1156.74	218.675	991.401	879.328	218.675	545.194	561.739
220.482	1068.23	1126.56	220.482	953.995	910.297	220.482	586.494	511.237
222.289	1142.93	1124	222.289	961.126	898.271	222.289	584.477	587.089
224.096	1144.51	1191.74	224.096	971.154	873.199	224.096	619.702	569.283
225.904	1196.75	1160.71	225.904	996.557	914.657	225.904	572.067	546.99
227.711	1145.97	1169.65	227.711	972.792	928.941	227.711	642.912	582.052
229.518	1166.97	1245.63	229.518	1038.34	1025.31	229.518	640.21	636.352
231.325	1367.54	1282.6	231.325	1082.65	1068.18	231.325	656.877	605.353
233.133	1446.98	1312.66	233.133	1102.99	1116.43	233.133	706.985	621.438
234.94	1511.5	1314.23	234.94	1084.65	1168.88	234.94	676.732	720.42
236.747	1601.71	1337.76	236.747	1053.84	1327.22	236.747	740.63	789.312
238.554	1800.3	1315.62	238.554	1064	1437.27	238.554	798.137	790.873
240.361	1987.41	1276.26	240.361	1116.56	1701.07	240.361	869.511	892.869
242.169	2174.99	1343.88	242.169	1191.68	1805.68	242.169	920.647	915.809
243.976	2251.01	1359.32	243.976	1136.29	1822.05	243.976	923.542	910.083
245.783	2175.5	1409.07	245.783	1139.77	1653.41	245.783	889.427	825.497
247.59	1979.43	1222.43	247.59	1041.71	1397.14	247.59	771.712	775.142
249.398	1662.69	1249.83	249.398	1049.78	1330.8	249.398	753	708.32
251.205	1514.37	1216.57	251.205	1020.79	1197.42	251.205	697.652	623.067
253.012	1420.56	1225.99	253.012	1020.95	1070.53	253.012	648.928	595.56
254.819	1309.64	1201.91	254.819	1027.08	1071.47	254.819	616.601	614.166
256.627	1276.79	1269.66	256.627	1021.24	981.215	256.627	596.792	609.551
258.434	1231.87	1273.73	258.434	1089.09	944.621	258.434	643.71	584.409
260.241	1255.12	1331.72	260.241	1118.82	961.189	260.241	658.888	594.3
262.048	1225.75	1494.9	262.048	1181.58	923.878	262.048	685.177	613.784
263.855	1198.91	1441.11	263.855	1165.37	907.627	263.855	656.509	590.208
265.663	1175.76	1389.87	265.663	1167.53	942.805	265.663	664.22	607.585
267.47	1152.79	1290.3	267.47	1071.29	891.543	267.47	646.122	589.452
269.277	1159.85	1275.34	269.277	1082.05	916.727	269.277	608.612	576.653
271.084	1170.34	1258.49	271.084	1062.99	945.677	271.084	667.03	582.503
272.892	1137.82	1263.34	272.892	1055.5	982.514	272.892	621.641	573.996
274.699	1137.66	1336.65	274.699	1096.66	940.68	274.699	655.821	537.01
276.506	1121.5	1390.17	276.506	1114.17	898.494	276.506	660.833	616.682
278.313	1101.32	1471.41	278.313	1216.11	932.878	278.313	670.845	676.547
280.12	1214.79	1484.33	280.12	1223.49	950.176	280.12	715.545	651.631
281.928	1201.25	1484	281.928	1266.1	962.022	281.928	711.472	648.341
283.735	1204.03	1412.14	283.735	1234.06	987.395	283.735	696.467	645.658
285.542	1154.11	1427.29	285.542	1229.35	971.078	285.542	687.305	571.354
287.349	1195.1	1331.64	287.349	1141.21	968.675	287.349	670.085	593.019
289.157	1252.84	1306.96	289.157	1082.03	964.803	289.157	662.803	633.575
290.964	1293.14	1245.41	290.964	1063.06	1038.05	290.964	663.683	607.181
292.771	1206.29	1266.03	292.771	1044.99	1069.7	292.771	639.558	635.556
294.578	1283.66	1266.93	294.578	1026.79	1040.04	294.578	689.935	672.426
296.386	1408.55	1315.12	296.386	1059.57	1067.03	296.386	680.522	649.206
298.193	1456.89	1390.27	298.193	1073.65	1134.17	298.193	691.443	641.451
300	1410.84	1344.02	300	1174.76	1169.73	300	699.116	664.023
301.807	1481.51	1364.78	301.807	1191.15	1197.08	301.807	768.398	717.588
303.614	1576.54	1509.9	303.614	1249.36	1284.25	303.614	792.874	720.85
305.422	1567.61	1505.45	305.422	1254.7	1277.34	305.422	801.027	806.097
307.229	1561.41	1520.89	307.229	1275.62	1241.14	307.229	703.427	768.984
309.036	1561.87	1488.38	309.036	1229.48	1182.14	309.036	757.499	710.613
310.843	1439.92	1417.6	310.843	1148.75	1146.1	310.843	760.152	709.976
312.651	1363.29	1394.86	312.651	1101.2	1077.15	312.651	697.659	636.514
314.458	1275.71	1280.24	314.458	1033.45	990.476	314.458	633.5	585.476
316.265	1229.57	1191.48	316.265	980.71	914.45	316.265	623.343	542.796
318.072	1139.58	1081.45	318.072	918.942	920.237	318.072	614.102	536.22
319.88	1069.94	1102.11	319.88	937.058	844.142	319.88	578.993	531.525
321.687	1059.4	1138.41	321.687	901.284	882.719	321.687	531.783	531
323.494	1039.09	1047.89	323.494	864.423	868.092	323.494	552.338	519.236
325.301	1051.57	1076.25	325.301	833.68	838.68	325.301	520.395	488.859
327.108	985.167	986.5	327.108	867.667	861.667	327.108	517	475.917
328.916	993.766	1000.15	328.916	822.087	845.542	328.916	527.152	524.835
330.723	942.092	1026.13	330.723	826.354	760.461	330.723	517.79	507.651
332.53	928.653	960.699	332.53	820.457	762.413	332.53	512.326	452.72
334.337	849.852	950.351	334.337	820	713.098	334.337	464.923	485.72
336.145	849.743	923.441	336.145	773.521	694.823	336.145	456.309	447.213
337.952	891.049	946.82	337.952	743.316	706.41	337.952	436.908	428.771
339.759	854.521	921.065	339.759	749.696	695.456	339.759	449.467	411.647
341.566	848.152	868.614	341.566	766.482	703.726	341.566	420.913	415.848
343.373	787.406	870.909	343.373	726.929	698.136	343.373	406.317	409.159
345.181	792.897	865.088	345.181	662.94	675.338	345.181	456.251	396.191
346.988	793.992	840.192	346.988	738.41	716.678	346.988	424.253	423.785
348.795	804.987	858.993	348.795	716.029	637.01	348.795	418.034	390.006
350.602	786.204	848.796	350.602	757.713	652.278	350.602	466.917	397.991
352.41	809.316	826.748	352.41	726.639	681.693	352.41	457.766	397.108
354.217	878.408	814.647	354.217	707.27	664.649	354.217	444.946	404.62
356.024	786.121	873.855	356.024	716.277	652.506	356.024	443.253	460.758
357.831	815.818	870.773	357.831	698.409	667.455	357.831	448.409	400.682
359.639	814.426	887.701	359.639	728.97	699.078	359.639	415.377	395.456
361.446	855.918	899.745	361.446	747.273	715.836	361.446	423.273	424.883
363.253	842.282	897.693	363.253	765.779	685.03	363.253	447.152	477.584
365.06	871.754	918.33	365.06	761.242	700.345	365.06	508.064	426.187
366.867	881.693	911.282	366.867	745.951	727.129	366.867	463.589	466.637
368.675	905.742	919.231	368.675	780.757	741.348	368.675	452.615	422.323
370.482	970.385	966.192	370.482	756.345	770	370.482	476.038	484.423
372.289	958.379	979.59	372.289	783.263	772.4	372.289	485.768	482.526
374.096	974.191	957.374	374.096	797.496	798.206	374.096	500.748	497.389
375.904	1053.28	974.478	375.904	836.016	846.778	375.904	525.437	481.892
377.711	1025.11	1015.31	377.711	863.648	809.064	377.711	555.179	490.045
379.518	995.536	987.039	379.518	880.777	883.356	379.518	496.943	511.16
381.325	1022.4	1050.7	381.325	849.126	859.345	381.325	541.655	536.184
383.133	1012.58	1058.75	383.133	863	852.98	383.133	550.568	538.568
384.94	1044.76	995.075	384.94	851.139	855.96	384.94	553.879	535.428
386.747	996.728	1007.06	386.747	806.439	836.623	386.747	532.335	495.485
388.554	974.05	944.008	388.554	794.057	768.522	388.554	501.021	481.141
390.361	940.372	900.195	390.361	761.997	724	390.361	497.003	467.633
392.169	870.252	854.022	392.169	773.075	711.541	392.169	441.541	429.167
393.976	818.803	817	393.976	670.813	665.631	393.976	398.36	374.45
395.783	721.832	795.237	395.783	634.7	620.246	395.783	379.432	345.564
397.59	686.199	738	397.59	604.298	570.299	397.59	371.599	334.9
399.398	656.071	705.258	399.398	559.013	546.954	399.398	358.499	321.838
401.205	628.688	643.424	401.205	541.888	509.583	401.205	362.086	303.016
403.012	596.561	648.773	403.012	535.803	483.135	403.012	306.946	305.792
404.819	553.202	644.249	404.819	506.99	483.01	404.819	299.432	312.859
406.627	578.114	592.117	406.627	506.426	463.514	406.627	297.829	303.799
408.434	564.931	605.181	408.434	489.296	456.363	408.434	290.545	294.227
410.241	551.438	581.978	410.241	505.175	453.416	410.241	265.197	290.19
412.048	531.16	550.913	412.048	493.333	453.749	412.048	287.337	273.498
413.855	481.864	520.864	413.855	475.008	441.11	413.855	295.796	242.601
415.663	470.907	525.583	415.663	458.479	423.907	415.663	276.093	230.375
417.47	472.715	540.679	417.47	437.535	421.536	417.47	268.713	236.071
419.277	496.81	544.342	419.277	417.101	424.456	419.277	255.987	235.962
421.084	485.093	529.033	421.084	428.497	409.514	421.084	264.033	238.989
422.892	461.321	518.376	422.892	415.643	420.871	422.892	263.651	232.78
424.699	448.105	502.861	424.699	387.087	400.584	424.699	259.983	231.895
426.506	441.453	485.338	426.506	382.304	380.304	426.506	246.527	235.811
428.313	448.345	493.125	428.313	394.52	402.69	428.313	254.995	223.265
430.12	455.748	480.106	430.12	420.729	398.848	430.12	245.185	221.993
431.928	435.391	453.396	431.928	414.791	397.604	431.928	241.204	219.797
433.735	408.642	487.164	433.735	391.349	384.845	433.735	230.081	227.976
435.542	400.364	482.754	435.542	391.086	352.019	435.542	232.351	215.019
437.349	403.923	479.077	437.349	379.616	349.154	437.349	235.423	212.808
439.157	378.412	459.085	439.157	363.252	374.187	439.157	231.654	220.692
440.964	391.285	472.977	440.964	379.06	359.79	440.964	242.759	222
442.771	385.951	429.591	442.771	373.082	352.552	442.771	220.295	199.978
444.578	380.458	436.899	444.578	378.668	333.581	444.578	204.625	210.689
446.386	367.515	426.274	446.386	383	309.518	446.386	205.248	218
448.193	359.925	407.469	448.193	402.218	335.518	448.193	218.3	210.313
450	317.227	417.399	450	363.862	319.778	450	228.305	201.695

## Sheet: Fig. 5d
Fig. 5d
lower			upper			overlapped
Raman Shift (cm-1)	Intensity for σ+	Intensity for σ-	Raman Shift (cm-1)	Intensity for σ+	Intensity for σ-	Raman Shift (cm-1)	Intensity for σ+	Intensity for σ-
198.795	2162.17	2162.49	198.795	2017.25	1833.04	198.795	1129.59	1116.86
200.602	2108.16	2129.29	200.602	1967.51	1900.43	200.602	1167.69	1108.03
202.41	2132.95	2173.9	202.41	1891.16	1811.19	202.41	1120.1	1112.99
204.217	2137.95	2178.95	204.217	1973.23	1809.02	204.217	1111.08	1081.3
206.024	2190.08	2076.81	206.024	1891.46	1825.7	206.024	1080.54	1129.15
207.831	2091.58	2079.87	207.831	1853.94	1826	207.831	997.15	991.591
209.639	2109.31	2031.65	209.639	1839.46	1764.11	209.639	1043.35	1053.75
211.446	2037	2013.67	211.446	1811.14	1801.38	211.446	1017.14	1025.26
213.253	2003.5	2006.33	213.253	1911.04	1767.73	213.253	1102.75	1026.86
215.06	1949.02	2062.77	215.06	1851.66	1740.46	215.06	1031.31	954.15
216.867	1999.53	2030.31	216.867	1749.39	1722.1	216.867	893.642	929.339
218.675	2054.34	2014	218.675	1716.86	1696.73	218.675	1035.29	1021.34
220.482	2027.41	2022.27	220.482	1768.76	1689.44	220.482	1007.07	913.058
222.289	2037.89	1896.88	222.289	1796.01	1772.77	222.289	1027.01	927.014
224.096	2005.13	1964.73	224.096	1764.13	1795.56	224.096	1010.69	990.334
225.904	2137.52	1977.46	225.904	1798.29	1829.74	225.904	1011.73	990.543
227.711	2159.13	2046.68	227.711	1811.04	1851.98	227.711	1084.3	1003.56
229.518	2270.6	2103.45	229.518	1865.95	1934.02	229.518	1181.91	1106.6
231.325	2370.6	2207.32	231.325	1850.55	2050.26	231.325	1192.89	1078.67
233.133	2473.41	2175.46	233.133	1959.96	2101.21	233.133	1282.75	1101.55
234.94	2628.3	2201.85	234.94	1905.89	2213.04	234.94	1341.77	1075.81
236.747	2905.68	2255.27	236.747	1901.4	2343.14	236.747	1588.21	1115.99
238.554	3375.99	2341.65	238.554	1973.77	2484.16	238.554	1823.18	1136.88
240.361	3614.97	2377.41	240.361	2031.95	2788.81	240.361	2020.25	1216.59
242.169	3686.99	2365.38	242.169	2089.32	2994.12	242.169	2166.47	1188.09
243.976	3506.39	2347.44	243.976	2039.94	3101.14	243.976	2064.82	1220.91
245.783	3415.88	2275.27	245.783	2041.33	2944.41	245.783	1804.1	1155.55
247.59	2885.7	2166.28	247.59	2059.29	2711.28	247.59	1561	1135.43
249.398	2542.6	2126.92	249.398	1996.19	2407.78	249.398	1396.24	1025.46
251.205	2482.82	2096.6	251.205	1879.41	2235.12	251.205	1225.84	1047.02
253.012	2369.58	2107.29	253.012	1883.08	2098.33	253.012	1159.23	1073.54
254.819	2261.95	2052.43	254.819	1830.27	2016.19	254.819	1091.04	1075.31
256.627	2147.15	2099.45	256.627	1918.01	1950.93	256.627	1088.45	1082.6
258.434	2157.65	2254.92	258.434	2045.53	1871.07	258.434	1058.83	1115.17
260.241	2054.49	2271.06	260.241	2058.43	1889.97	260.241	1037.86	1230.35
262.048	2122.96	2304.25	262.048	2172.81	1848.16	262.048	1054.3	1265.27
263.855	2080.55	2341.14	263.855	2125.51	1856.58	263.855	1035.39	1236.18
265.663	2037.21	2295.14	265.663	2042.57	1774.68	265.663	1035.18	1172.28
267.47	2070.25	2214.02	267.47	2060.73	1839.01	267.47	1028.48	1093.36
269.277	2053.79	2209.18	269.277	2037.79	1808.26	269.277	992.777	1116.73
271.084	2081.52	2237.68	271.084	1977.81	1843.19	271.084	951.817	1068.14
272.892	2041.31	2252.17	272.892	1976.17	1874.51	272.892	1024.2	1125.36
274.699	2062.82	2376.47	274.699	2080.47	1843.18	274.699	1055.83	1256.47
276.506	2142.35	2413.5	276.506	2117.67	1886.84	276.506	1011.49	1191.65
278.313	2158.67	2483.57	278.313	2299.53	1868.64	278.313	1050.39	1264.1
280.12	2192.37	2557.9	280.12	2210.7	1861.33	280.12	988.257	1332.05
281.928	2165.59	2513.21	281.928	2324.64	1926.14	281.928	1058.35	1332.81
283.735	2191.59	2499.49	283.735	2277.64	1904.74	283.735	1076.67	1239.93
285.542	2193.82	2387.69	285.542	2278.06	1974.99	285.542	1082.02	1173.46
287.349	2291	2290.61	287.349	2169.59	1935.55	287.349	1090.54	1087.77
289.157	2272.23	2187.86	289.157	2084.21	2027.4	289.157	1180.14	1095.66
290.964	2373.55	2218.12	290.964	2020.67	2009.13	290.964	1087.6	1057.08
292.771	2343.43	2221.1	292.771	1999.2	2044.14	292.771	1196.8	1134.13
294.578	2359.35	2278.32	294.578	2011.37	2055.38	294.578	1199.87	1114.5
296.386	2469.86	2269.52	296.386	2063.97	2131.37	296.386	1211.24	1173.21
298.193	2503.44	2351.81	298.193	2106.98	2190.03	298.193	1236.94	1213.04
300	2592.12	2402.81	300	2130.91	2239.78	300	1345.88	1311.8
301.807	2747.22	2582.56	301.807	2223.77	2324.8	301.807	1338.35	1281.83
303.614	2798.47	2575.09	303.614	2324.83	2368.9	303.614	1391.51	1303.18
305.422	2733.26	2554.36	305.422	2324.36	2392.94	305.422	1388.09	1366.55
307.229	2664.93	2527.79	307.229	2316.81	2441.83	307.229	1438.75	1339.68
309.036	2591.71	2410.19	309.036	2183.08	2347.36	309.036	1344.49	1281.88
310.843	2516.6	2362.48	310.843	2192.65	2186.38	310.843	1250.52	1186.8
312.651	2369.42	2142.43	312.651	2076.95	2066.85	312.651	1176.78	1067.97
314.458	2217.86	2045.93	314.458	2035.33	1993.1	314.458	1078.14	1048.6
316.265	2141.54	2000.68	316.265	1936.33	1907.93	316.265	1022.6	950.561
318.072	2137.56	1984.43	318.072	1780.74	1884.65	318.072	997.424	899.739
319.88	2067.3	1977.63	319.88	1761.21	1870.47	319.88	944.884	883.366
321.687	1991.47	1859.05	321.687	1722.28	1741.15	321.687	941.701	871.196
323.494	1923.37	1852.33	323.494	1760.53	1849.17	323.494	951.049	852.806
325.301	1988.94	1807.47	325.301	1766.82	1758.19	325.301	916.485	830.055
327.108	1943.75	1774.58	327.108	1663.42	1655.42	327.108	847.917	842.667
328.916	1925.16	1828.3	328.916	1677.99	1667.3	328.916	856.766	774.784
330.723	1809.83	1862.7	330.723	1709.7	1584.53	330.723	820.872	802.416
332.53	1792.59	1802.37	332.53	1626	1572.39	332.53	799.305	749.85
334.337	1746.81	1735.86	334.337	1570.1	1575.77	334.337	745.273	745.058
336.145	1693.73	1696.9	336.145	1600.2	1560.82	336.145	705.007	776.302
337.952	1682.41	1695.95	337.952	1521.81	1512.27	337.952	697.272	729.314
339.759	1674.3	1644.05	339.759	1530.51	1520.58	339.759	747.984	720.266
341.566	1674	1648.79	341.566	1535.85	1556.87	341.566	699.583	732.604
343.373	1614.38	1665.61	343.373	1498.86	1526.73	343.373	681.385	733.977
345.181	1695.77	1610.82	345.181	1536.43	1482.65	345.181	731.251	710.352
346.988	1712.88	1699.31	346.988	1528.07	1490.93	346.988	708.184	713.969
348.795	1619.05	1631.02	348.795	1472.01	1534.97	348.795	635.075	693.014
350.602	1690.74	1658.5	350.602	1483.84	1492.78	350.602	742.463	713.195
352.41	1663.31	1605.92	352.41	1466.62	1468.82	352.41	685.92	733.729
354.217	1680.49	1654.43	354.217	1447.46	1460.73	354.217	736.405	718.514
356.024	1699.19	1599.34	356.024	1500.29	1524.3	356.024	751.109	702.808
357.831	1729.36	1638.32	357.831	1510.41	1557.86	357.831	752.818	749.591
359.639	1699.1	1708.75	359.639	1556.74	1536.86	359.639	730.48	721.402
361.446	1770.17	1718.18	361.446	1488.43	1584.71	361.446	770.562	747.019
363.253	1761.75	1666.78	363.253	1576.23	1550.85	363.253	721.472	764.208
365.06	1806.15	1728.67	365.06	1496.44	1557.62	365.06	746.196	790.325
366.867	1786.57	1748.51	366.867	1557.03	1649.46	366.867	815.317	770.965
368.675	1895.49	1764.36	368.675	1569.93	1626.99	368.675	825.385	766.336
370.482	1878.38	1791.8	370.482	1602.73	1640.42	370.482	805.768	810.27
372.289	1913.52	1906.94	372.289	1659.1	1617.17	372.289	830.789	802.683
374.096	1934.72	1862.66	374.096	1649.58	1659.05	374.096	860.435	846.122
375.904	1992.33	1855.44	375.904	1711.54	1740.7	375.904	883.041	881.668
377.711	1957.83	1903.45	377.711	1694.33	1751.66	377.711	896.853	933.955
379.518	2083.17	1943.18	379.518	1736.28	1812.84	379.518	938.344	912.496
381.325	2133.78	1994.98	381.325	1725.06	1782.85	381.325	932.828	891.149
383.133	2022.41	1979.73	383.133	1716.9	1762.16	383.133	912.957	902.043
384.94	2048.1	1935.27	384.94	1715.15	1764.34	384.94	943.897	859.243
386.747	1992.19	1864.44	386.747	1633.54	1718.13	386.747	875	867.623
388.554	1935.23	1834.86	388.554	1643.88	1625.87	388.554	858.269	799.522
390.361	1793.85	1716.04	390.361	1645.51	1556.18	390.361	796.124	744.441
392.169	1690.44	1644.16	392.169	1569.85	1506.53	392.169	751.899	706.03
393.976	1669.36	1569.18	393.976	1451.8	1453.18	393.976	690.366	672.902
395.783	1608.68	1526.96	395.783	1358.25	1442.96	395.783	669.356	608.524
397.59	1535	1459.1	397.59	1307.6	1377.2	397.59	581.699	563.701
399.398	1466.79	1390.55	399.398	1309.57	1324.53	399.398	544.711	565.164
401.205	1448.93	1351.84	401.205	1329.68	1327.22	401.205	500.592	499.07
403.012	1370.95	1305.12	403.012	1243.34	1283.94	403.012	504.865	449.027
404.819	1342.02	1317.31	404.819	1246.14	1252.15	404.819	477.874	452.427
406.627	1294.77	1288.17	406.627	1257.43	1254.43	406.627	450.343	452.028
408.434	1303.75	1263.36	408.434	1228.27	1255.8	408.434	463.341	447.773
410.241	1293.49	1202.4	410.241	1156.38	1244.42	410.241	451.716	455.022
412.048	1267.59	1205.08	412.048	1153.83	1211.91	412.048	435.753	446.497
413.855	1265.61	1221.4	413.855	1186.2	1157.75	413.855	446.44	416.381
415.663	1223.86	1231.39	415.663	1153.95	1158.63	415.663	408.98	406.313
417.47	1252.5	1220.14	417.47	1097.29	1149.68	417.47	405.644	388.607
419.277	1264.99	1224.25	419.277	1103.28	1137.38	419.277	405.798	373.924
421.084	1207.17	1188.73	421.084	1076.03	1119.54	421.084	375.546	371.525
422.892	1201.69	1184.53	422.892	1073.6	1115.08	422.892	374.706	364.431
424.699	1176.67	1144.09	424.699	1067.45	1095.72	424.699	368.74	346.618
426.506	1177.33	1097.89	426.506	1072.68	1085.85	426.506	354.811	350.513
428.313	1179.53	1135.21	428.313	1054.05	1044.28	428.313	336.615	359.915
430.12	1172.23	1128.44	430.12	1023.42	1074.19	430.12	344.397	336.185
431.928	1187.8	1158.62	431.928	1011.4	1095.99	431.928	336.19	345.41
433.735	1165.52	1130.92	433.735	1058.9	1097.16	433.735	329.033	348.024
435.542	1107.77	1102.63	435.542	1086.55	1117.9	435.542	364.517	334.914
437.349	1152.31	1103.08	437.349	1049.35	1113.85	437.349	360.424	330.039
439.157	1118.35	1086.87	439.157	1028.31	1065.26	439.157	328.813	322.271
440.964	1130.35	1105.59	440.964	1024.23	1032.93	440.964	306.549	318.308
442.771	1119.03	1066.56	442.771	1003.11	1004.56	442.771	328.705	293.847
444.578	1112.56	1038.71	444.578	992.812	1039.48	444.578	345.105	319.003
446.386	1107.51	1086.94	446.386	1024.21	1002.06	446.386	307.294	287.799
448.193	1108.84	1040.96	448.193	960.434	990.15	448.193	260.945	273
450	1084.78	1018.85	450	971.891	999.882	450	267.552	275.365
							--
							--
